# Supplementary material for: Undesired Births, Contraception, and Abortion Before and After the Cairo Consensus: Trends in Conditional Undesired Birth Rates and the Impact of Contraception and Abortion
Source: Stud Fam Plann. 2025 May 20;56(2):274–300. doi: 10.1111/sifp.70014 (PMC12205728; doi:10.1111/sifp.70014)
Supplement: Supplementary file 2 — Supporting information [file SIFP-56-274-s001.xlsx]

## Sheet: Table 2
Table 2. Summary of global and regional results
	Conditional undesired birth rate				Ratio of abortions to undesired births		Percentage of women wanting to avoid pregnancy using modern contraception		Total fertility rate (lifetime births per woman)
	1975-09	1990-94	2005-09	2020-24	1990-94	2020-24	1990-94	2020-24	1990	2024
World	91	61	42	32	1.2	2.1	69%	77%	3.3	2.2
Central & Southern Asia	146	85	41	21	0.9	4.2	56%	74%	4.3	2.2
Eastern & South-eastern Asia	66	43	27	16	1.7	4.3	83%	86%	2.6	1.3
Europe/NA/AUS/NZ	35	22	23	20	3.1	1.2	71%	81%	1.8	1.4
Latin America & the Caribbean	165	91	55	41	0.7	1.3	69%	83%	3.2	1.7
Northern Africa & Western Asia	204	116	59	51	1.3	2.0	48%	64%	4.4	2.7
Oceania	180	131	93	74	0.4	0.6	39%	51%	4.7	2.9
Sub-Saharan Africa	220	174	134	103	0.4	0.8	26%	56%	6.3	4.2
For uncertainty intervals, see Appendix Table A3 for conditional undesired birth rates, Appendix Table A5 for ratio of abortions to undesired births, and Appendix Table 4b for percentage of women wanting to avoid pregnacny using modern contraception.

## Sheet: Appendix Table A1
Appendix Table A1. Countries sorted by Sustainable Developing Goal Regions and Subregions with model hierchy—clusters and subclusters— and, for reference, GBD regions and super regions
SDG Region	Subregion	Country	ISO Alpha3 Code	ISO Numeric Code	Cluster	Subcluster	GBD Region	GBD Super Region
Central & Southern Asia	Central Asia	Kazakhstan	KAZ	398	Central Europe, Eastern Europe, and Central Asia	Central Asia	Central Asia	Central Europe, Eastern Europe, and Central Asia
Central & Southern Asia	Central Asia	Kyrgyzstan	KGZ	417	Central Europe, Eastern Europe, and Central Asia	Central Asia	Central Asia	Central Europe, Eastern Europe, and Central Asia
Central & Southern Asia	Central Asia	Tajikistan	TJK	762	Central Europe, Eastern Europe, and Central Asia	Central Asia	Central Asia	Central Europe, Eastern Europe, and Central Asia
Central & Southern Asia	Central Asia	Turkmenistan	TKM	795	Central Europe, Eastern Europe, and Central Asia	Central Asia	Central Asia	Central Europe, Eastern Europe, and Central Asia
Central & Southern Asia	Central Asia	Uzbekistan	UZB	860	Central Europe, Eastern Europe, and Central Asia	Central Asia	Central Asia	Central Europe, Eastern Europe, and Central Asia
Central & Southern Asia	Southern Asia	Afghanistan	AFG	4	North Africa and Middle East	Middle East	North Africa and Middle East	North Africa and Middle East
Central & Southern Asia	Southern Asia	Bangladesh	BGD	50	South Asia, Southeast Asia, and Oceania	South Asia	South Asia	South Asia
Central & Southern Asia	Southern Asia	Bhutan	BTN	64	South Asia, Southeast Asia, and Oceania	South Asia	South Asia	South Asia
Central & Southern Asia	Southern Asia	India	IND	356	South Asia, Southeast Asia, and Oceania	South Asia	South Asia	South Asia
Central & Southern Asia	Southern Asia	Iran	IRN	364	North Africa and Middle East	Middle East	North Africa and Middle East	North Africa and Middle East
Central & Southern Asia	Southern Asia	Maldives	MDV	462	South Asia, Southeast Asia, and Oceania	Southeast Asia	Southeast Asia	Southeast Asia, East Asia, and Oceania
Central & Southern Asia	Southern Asia	Nepal	NPL	524	South Asia, Southeast Asia, and Oceania	South Asia	South Asia	South Asia
Central & Southern Asia	Southern Asia	Pakistan	PAK	586	South Asia, Southeast Asia, and Oceania	South Asia	South Asia	South Asia
Central & Southern Asia	Southern Asia	Sri Lanka	LKA	144	South Asia, Southeast Asia, and Oceania	Southeast Asia	Southeast Asia	Southeast Asia, East Asia, and Oceania
Eastern & South-eastern Asia	Eastern Asia	China	CHN	156	East Asia	East Asia	East Asia	Southeast Asia, East Asia, and Oceania
Eastern & South-eastern Asia	Eastern Asia	Hong Kong	HKG	344	High-income	High-income Asia Pacific
Eastern & South-eastern Asia	Eastern Asia	Japan	JPN	392	High-income	High-income Asia Pacific	High‐income Asia Pacific	High-income
Eastern & South-eastern Asia	Eastern Asia	Mongolia	MNG	496	Central Europe, Eastern Europe, and Central Asia	Mongolia	Central Asia	Central Europe, Eastern Europe, and Central Asia
Eastern & South-eastern Asia	Eastern Asia	North Korea	PRK	408	East Asia	East Asia	East Asia	Southeast Asia, East Asia, and Oceania
Eastern & South-eastern Asia	Eastern Asia	South Korea	KOR	410	High-income	High-income Asia Pacific	High‐income Asia Pacific	High-income
Eastern & South-eastern Asia	South-eastern Asia	Cambodia	KHM	116	South Asia, Southeast Asia, and Oceania	Southeast Asia	Southeast Asia	Southeast Asia, East Asia, and Oceania
Eastern & South-eastern Asia	South-eastern Asia	Indonesia	IDN	360	South Asia, Southeast Asia, and Oceania	Southeast Asia	Southeast Asia	Southeast Asia, East Asia, and Oceania
Eastern & South-eastern Asia	South-eastern Asia	Laos	LAO	418	South Asia, Southeast Asia, and Oceania	Southeast Asia	Southeast Asia	Southeast Asia, East Asia, and Oceania
Eastern & South-eastern Asia	South-eastern Asia	Malaysia	MYS	458	South Asia, Southeast Asia, and Oceania	Southeast Asia	Southeast Asia	Southeast Asia, East Asia, and Oceania
Eastern & South-eastern Asia	South-eastern Asia	Myanmar	MMR	104	South Asia, Southeast Asia, and Oceania	Southeast Asia	Southeast Asia	Southeast Asia, East Asia, and Oceania
Eastern & South-eastern Asia	South-eastern Asia	Philippines	PHL	608	South Asia, Southeast Asia, and Oceania	Southeast Asia	Southeast Asia	Southeast Asia, East Asia, and Oceania
Eastern & South-eastern Asia	South-eastern Asia	Singapore	SGP	702	High-income	High-income Asia Pacific	High‐income Asia Pacific	High-income
Eastern & South-eastern Asia	South-eastern Asia	Thailand	THA	764	South Asia, Southeast Asia, and Oceania	Southeast Asia	Southeast Asia	Southeast Asia, East Asia, and Oceania
Eastern & South-eastern Asia	South-eastern Asia	Timor-Leste	TLS	626	South Asia, Southeast Asia, and Oceania	Southeast Asia	Southeast Asia	Southeast Asia, East Asia, and Oceania
Eastern & South-eastern Asia	South-eastern Asia	Viet Nam	VNM	704	East Asia	Vietnam	Southeast Asia	Southeast Asia, East Asia, and Oceania
Europe/NA/AUS/NZ	Australia and New Zealand	Australia	AUS	36	High-income	Australasia	Australasia	High-income
Europe/NA/AUS/NZ	Australia and New Zealand	New Zealand	NZL	554	High-income	Australasia	Australasia	High-income
Europe/NA/AUS/NZ	Eastern Europe	Belarus	BLR	112	Central Europe, Eastern Europe, and Central Asia	Eastern Europe	Eastern Europe	Central Europe, Eastern Europe, and Central Asia
Europe/NA/AUS/NZ	Eastern Europe	Bulgaria	BGR	100	Central Europe, Eastern Europe, and Central Asia	Balkans
Europe/NA/AUS/NZ	Eastern Europe	Czechia	CZE	203	Central Europe, Eastern Europe, and Central Asia	Central Europe	Central Europe	Central Europe, Eastern Europe, and Central Asia
Europe/NA/AUS/NZ	Eastern Europe	Hungary	HUN	348	Central Europe, Eastern Europe, and Central Asia	Central Europe	Central Europe	Central Europe, Eastern Europe, and Central Asia
Europe/NA/AUS/NZ	Eastern Europe	Moldova	MDA	498	Central Europe, Eastern Europe, and Central Asia	Eastern Europe	Eastern Europe	Central Europe, Eastern Europe, and Central Asia
Europe/NA/AUS/NZ	Eastern Europe	Poland	POL	616	Central Europe, Eastern Europe, and Central Asia	Central Europe	Central Europe	Central Europe, Eastern Europe, and Central Asia
Europe/NA/AUS/NZ	Eastern Europe	Romania	ROU	642	Central Europe, Eastern Europe, and Central Asia	Eastern Europe	Central Europe	Central Europe, Eastern Europe, and Central Asia
Europe/NA/AUS/NZ	Eastern Europe	Russia	RUS	643	Central Europe, Eastern Europe, and Central Asia	Eastern Europe	Eastern Europe	Central Europe, Eastern Europe, and Central Asia
Europe/NA/AUS/NZ	Eastern Europe	Slovakia	SVK	703	Central Europe, Eastern Europe, and Central Asia	Central Europe	Central Europe	Central Europe, Eastern Europe, and Central Asia
Europe/NA/AUS/NZ	Eastern Europe	Ukraine	UKR	804	Central Europe, Eastern Europe, and Central Asia	Eastern Europe	Eastern Europe	Central Europe, Eastern Europe, and Central Asia
Europe/NA/AUS/NZ	Northern America	Canada	CAN	124	High-income	High-income North America	High‐income North America	High-income
Europe/NA/AUS/NZ	Northern America	United States	USA	840	High-income	High-income North America	High‐income North America	High-income
Europe/NA/AUS/NZ	Northern Europe	Denmark	DNK	208	High-income	Western Europe	Western Europe	High-income
Europe/NA/AUS/NZ	Northern Europe	Estonia	EST	233	Central Europe, Eastern Europe, and Central Asia	Baltics	Eastern Europe	Central Europe, Eastern Europe, and Central Asia
Europe/NA/AUS/NZ	Northern Europe	Finland	FIN	246	High-income	Western Europe	Western Europe	High-income
Europe/NA/AUS/NZ	Northern Europe	Ireland	IRL	372	High-income	Western Europe	Western Europe	High-income
Europe/NA/AUS/NZ	Northern Europe	Latvia	LVA	428	Central Europe, Eastern Europe, and Central Asia	Baltics	Eastern Europe	Central Europe, Eastern Europe, and Central Asia
Europe/NA/AUS/NZ	Northern Europe	Lithuania	LTU	440	Central Europe, Eastern Europe, and Central Asia	Central Europe	Eastern Europe	Central Europe, Eastern Europe, and Central Asia
Europe/NA/AUS/NZ	Northern Europe	Norway	NOR	578	High-income	Western Europe	Western Europe	High-income
Europe/NA/AUS/NZ	Northern Europe	Sweden	SWE	752	High-income	Western Europe	Western Europe	High-income
Europe/NA/AUS/NZ	Northern Europe	United Kingdom	GBR	826	High-income	Western Europe	Western Europe	High-income
Europe/NA/AUS/NZ	Southern Europe	Albania	ALB	8	Central Europe, Eastern Europe, and Central Asia	Balkans	Central Europe	Central Europe, Eastern Europe, and Central Asia
Europe/NA/AUS/NZ	Southern Europe	Bosnia and Herzegovina	BIH	70	Central Europe, Eastern Europe, and Central Asia	Balkans	Central Europe	Central Europe, Eastern Europe, and Central Asia
Europe/NA/AUS/NZ	Southern Europe	Croatia	HRV	191	Central Europe, Eastern Europe, and Central Asia	Central Europe	Central Europe	Central Europe, Eastern Europe, and Central Asia
Europe/NA/AUS/NZ	Southern Europe	Greece	GRC	300	High-income	Western Europe	Western Europe	High-income
Europe/NA/AUS/NZ	Southern Europe	Italy	ITA	380	High-income	Western Europe	Western Europe	High-income
Europe/NA/AUS/NZ	Southern Europe	Malta	MLT	470	High-income	Western Europe	Western Europe	High-income
Europe/NA/AUS/NZ	Southern Europe	Montenegro	MNE	499	Central Europe, Eastern Europe, and Central Asia	Balkans	Central Europe	Central Europe, Eastern Europe, and Central Asia
Europe/NA/AUS/NZ	Southern Europe	North Macedonia	MKD	807	Central Europe, Eastern Europe, and Central Asia	Balkans	Central Europe	Central Europe, Eastern Europe, and Central Asia
Europe/NA/AUS/NZ	Southern Europe	Portugal	PRT	620	High-income	Western Europe	Western Europe	High-income
Europe/NA/AUS/NZ	Southern Europe	Serbia	SRB	688	Central Europe, Eastern Europe, and Central Asia	Balkans	Central Europe	Central Europe, Eastern Europe, and Central Asia
Europe/NA/AUS/NZ	Southern Europe	Slovenia	SVN	705	Central Europe, Eastern Europe, and Central Asia	Central Europe	Central Europe	Central Europe, Eastern Europe, and Central Asia
Europe/NA/AUS/NZ	Southern Europe	Spain	ESP	724	High-income	Western Europe	Western Europe	High-income
Europe/NA/AUS/NZ	Western Europe	Austria	AUT	40	High-income	Western Europe	Western Europe	High-income
Europe/NA/AUS/NZ	Western Europe	Belgium	BEL	56	High-income	Western Europe	Western Europe	High-income
Europe/NA/AUS/NZ	Western Europe	France	FRA	250	High-income	Western Europe	Western Europe	High-income
Europe/NA/AUS/NZ	Western Europe	Germany	DEU	276	High-income	Western Europe	Western Europe	High-income
Europe/NA/AUS/NZ	Western Europe	Netherlands	NLD	528	High-income	Western Europe	Western Europe	High-income
Europe/NA/AUS/NZ	Western Europe	Switzerland	CHE	756	High-income	Western Europe	Western Europe	High-income
Latin America & the Caribbean	Caribbean	Antigua and Barbuda	ATG	28	LAC	Caribbean	Caribbean	Latin America and Caribbean
Latin America & the Caribbean	Caribbean	Bahamas	BHS	44	LAC	Caribbean	Caribbean	Latin America and Caribbean
Latin America & the Caribbean	Caribbean	Barbados	BRB	52	LAC	Caribbean	Caribbean	Latin America and Caribbean
Latin America & the Caribbean	Caribbean	Cuba	CUB	192	LAC	Caribbean	Caribbean	Latin America and Caribbean
Latin America & the Caribbean	Caribbean	Curaçao	CUW	531	LAC	Caribbean
Latin America & the Caribbean	Caribbean	Dominica	DMA	212	LAC	Caribbean	Caribbean	Latin America and Caribbean
Latin America & the Caribbean	Caribbean	Dominican Republic	DOM	214	LAC	Caribbean	Caribbean	Latin America and Caribbean
Latin America & the Caribbean	Caribbean	Grenada	GRD	308	LAC	Caribbean	Caribbean	Latin America and Caribbean
Latin America & the Caribbean	Caribbean	Haiti	HTI	332	LAC	Caribbean	Caribbean	Latin America and Caribbean
Latin America & the Caribbean	Caribbean	Jamaica	JAM	388	LAC	Caribbean	Caribbean	Latin America and Caribbean
Latin America & the Caribbean	Caribbean	Martinique	MTQ	474	LAC	Caribbean
Latin America & the Caribbean	Caribbean	Puerto Rico	PRI	630	LAC	Caribbean	Caribbean	Latin America and Caribbean
Latin America & the Caribbean	Caribbean	Saint Lucia	LCA	662	LAC	Caribbean	Caribbean	Latin America and Caribbean
Latin America & the Caribbean	Caribbean	Saint Vincent and the Grenadines	VCT	670	LAC	Caribbean	Caribbean	Latin America and Caribbean
Latin America & the Caribbean	Caribbean	Trinidad and Tobago	TTO	780	LAC	Caribbean	Caribbean	Latin America and Caribbean
Latin America & the Caribbean	Caribbean	US Virgin Islands	VIR	850	LAC	Caribbean
Latin America & the Caribbean	Central America	Belize	BLZ	84	LAC	Caribbean	Caribbean	Latin America and Caribbean
Latin America & the Caribbean	Central America	Costa Rica	CRI	188	LAC	Central America	Central Latin America	Latin America and Caribbean
Latin America & the Caribbean	Central America	El Salvador	SLV	222	LAC	Central America	Central Latin America	Latin America and Caribbean
Latin America & the Caribbean	Central America	Guatemala	GTM	320	LAC	Central America	Central Latin America	Latin America and Caribbean
Latin America & the Caribbean	Central America	Honduras	HND	340	LAC	Central America	Central Latin America	Latin America and Caribbean
Latin America & the Caribbean	Central America	Mexico	MEX	484	LAC	Central America	Central Latin America	Latin America and Caribbean
Latin America & the Caribbean	Central America	Nicaragua	NIC	558	LAC	Central America	Central Latin America	Latin America and Caribbean
Latin America & the Caribbean	Central America	Panama	PAN	591	LAC	Central America	Central Latin America	Latin America and Caribbean
Latin America & the Caribbean	South America	Argentina	ARG	32	LAC	Southern Latin America	Southern Latin America	High-income
Latin America & the Caribbean	South America	Bolivia	BOL	68	LAC	Andean Latin America	Andean Latin America	Latin America and Caribbean
Latin America & the Caribbean	South America	Brazil	BRA	76	LAC	Tropical Latin America	Tropical Latin America	Latin America and Caribbean
Latin America & the Caribbean	South America	Chile	CHL	152	LAC	Southern Latin America	Southern Latin America	High-income
Latin America & the Caribbean	South America	Colombia	COL	170	LAC	Central America	Central Latin America	Latin America and Caribbean
Latin America & the Caribbean	South America	Ecuador	ECU	218	LAC	Andean Latin America	Andean Latin America	Latin America and Caribbean
Latin America & the Caribbean	South America	Guyana	GUY	328	LAC	Caribbean	Caribbean	Latin America and Caribbean
Latin America & the Caribbean	South America	Paraguay	PRY	600	LAC	Tropical Latin America	Tropical Latin America	Latin America and Caribbean
Latin America & the Caribbean	South America	Peru	PER	604	LAC	Andean Latin America	Andean Latin America	Latin America and Caribbean
Latin America & the Caribbean	South America	Suriname	SUR	740	LAC	Caribbean	Caribbean	Latin America and Caribbean
Latin America & the Caribbean	South America	Uruguay	URY	858	LAC	Southern Latin America	Southern Latin America	High-income
Latin America & the Caribbean	South America	Venezuela	VEN	862	LAC	Central America	Central Latin America	Latin America and Caribbean
Northern Africa & Western Asia	Northern Africa	Algeria	DZA	12	North Africa and Middle East	North Africa	North Africa and Middle East	North Africa and Middle East
Northern Africa & Western Asia	Northern Africa	Egypt	EGY	818	North Africa and Middle East	North Africa	North Africa and Middle East	North Africa and Middle East
Northern Africa & Western Asia	Northern Africa	Libya	LBY	434	North Africa and Middle East	North Africa	North Africa and Middle East	North Africa and Middle East
Northern Africa & Western Asia	Northern Africa	Morocco	MAR	504	North Africa and Middle East	North Africa	North Africa and Middle East	North Africa and Middle East
Northern Africa & Western Asia	Northern Africa	Sudan	SDN	729	North Africa and Middle East	North Africa	North Africa and Middle East	North Africa and Middle East
Northern Africa & Western Asia	Northern Africa	Tunisia	TUN	788	North Africa and Middle East	North Africa	North Africa and Middle East	North Africa and Middle East
Northern Africa & Western Asia	Western Asia	Armenia	ARM	51	Central Europe, Eastern Europe, and Central Asia	Caucasus	Central Asia	Central Europe, Eastern Europe, and Central Asia
Northern Africa & Western Asia	Western Asia	Azerbaijan	AZE	31	Central Europe, Eastern Europe, and Central Asia	Caucasus	Central Asia	Central Europe, Eastern Europe, and Central Asia
Northern Africa & Western Asia	Western Asia	Bahrain	BHR	48	North Africa and Middle East	Middle East	North Africa and Middle East	North Africa and Middle East
Northern Africa & Western Asia	Western Asia	Georgia	GEO	268	Central Europe, Eastern Europe, and Central Asia	Caucasus	Central Asia	Central Europe, Eastern Europe, and Central Asia
Northern Africa & Western Asia	Western Asia	Iraq	IRQ	368	North Africa and Middle East	Middle East	North Africa and Middle East	North Africa and Middle East
Northern Africa & Western Asia	Western Asia	Israel	ISR	376	High-income	Western Europe	Western Europe	High-income
Northern Africa & Western Asia	Western Asia	Jordan	JOR	400	North Africa and Middle East	Middle East	North Africa and Middle East	North Africa and Middle East
Northern Africa & Western Asia	Western Asia	Kuwait	KWT	414	North Africa and Middle East	Middle East	North Africa and Middle East	North Africa and Middle East
Northern Africa & Western Asia	Western Asia	Lebanon	LBN	422	North Africa and Middle East	Middle East	North Africa and Middle East	North Africa and Middle East
Northern Africa & Western Asia	Western Asia	Oman	OMN	512	North Africa and Middle East	Middle East	North Africa and Middle East	North Africa and Middle East
Northern Africa & Western Asia	Western Asia	Qatar	QAT	634	North Africa and Middle East	Middle East	North Africa and Middle East	North Africa and Middle East
Northern Africa & Western Asia	Western Asia	Saudi Arabia	SAU	682	North Africa and Middle East	Middle East	North Africa and Middle East	North Africa and Middle East
Northern Africa & Western Asia	Western Asia	Syria	SYR	760	North Africa and Middle East	Middle East	North Africa and Middle East	North Africa and Middle East
Northern Africa & Western Asia	Western Asia	Turkey	TUR	792	North Africa and Middle East	Middle East	North Africa and Middle East	North Africa and Middle East
Northern Africa & Western Asia	Western Asia	United Arab Emirates	ARE	784	North Africa and Middle East	Middle East	North Africa and Middle East	North Africa and Middle East
Northern Africa & Western Asia	Western Asia	West Bank and Gaza Strip	PSE	275	North Africa and Middle East	Middle East	North Africa and Middle East	North Africa and Middle East
Northern Africa & Western Asia	Western Asia	Yemen	YEM	887	North Africa and Middle East	Middle East	North Africa and Middle East	North Africa and Middle East
Oceania	Melanesia	Fiji	FJI	242	South Asia, Southeast Asia, and Oceania	Oceania	Oceania	Southeast Asia, East Asia, and Oceania
Oceania	Melanesia	Papua New Guinea	PNG	598	South Asia, Southeast Asia, and Oceania	Oceania	Oceania	Southeast Asia, East Asia, and Oceania
Oceania	Melanesia	Solomon Islands	SLB	90	South Asia, Southeast Asia, and Oceania	Oceania	Oceania	Southeast Asia, East Asia, and Oceania
Oceania	Melanesia	Vanuatu	VUT	548	South Asia, Southeast Asia, and Oceania	Oceania	Oceania	Southeast Asia, East Asia, and Oceania
Oceania	Micronesia	Guam	GUM	316	South Asia, Southeast Asia, and Oceania	Oceania	Oceania	Southeast Asia, East Asia, and Oceania
Oceania	Micronesia	Kiribati	KIR	296	South Asia, Southeast Asia, and Oceania	Oceania	Oceania	Southeast Asia, East Asia, and Oceania
Oceania	Polynesia	Samoa	WSM	882	South Asia, Southeast Asia, and Oceania	Oceania	Oceania	Southeast Asia, East Asia, and Oceania
Oceania	Polynesia	Tonga	TON	776	South Asia, Southeast Asia, and Oceania	Oceania	Oceania	Southeast Asia, East Asia, and Oceania
Sub-Saharan Africa	Eastern Africa	Burundi	BDI	108	Sub-Saharan Africa	Eastern Africa	Eastern Sub‐Saharan Africa	Sub‐Saharan Africa
Sub-Saharan Africa	Eastern Africa	Comoros	COM	174	Sub-Saharan Africa	Eastern Africa	Eastern Sub‐Saharan Africa	Sub‐Saharan Africa
Sub-Saharan Africa	Eastern Africa	Djibouti	DJI	262	Sub-Saharan Africa	Eastern Africa	Eastern Sub‐Saharan Africa	Sub‐Saharan Africa
Sub-Saharan Africa	Eastern Africa	Eritrea	ERI	232	Sub-Saharan Africa	Eastern Africa	Eastern Sub‐Saharan Africa	Sub‐Saharan Africa
Sub-Saharan Africa	Eastern Africa	Ethiopia	ETH	231	Sub-Saharan Africa	Eastern Africa	Eastern Sub‐Saharan Africa	Sub‐Saharan Africa
Sub-Saharan Africa	Eastern Africa	Kenya	KEN	404	Sub-Saharan Africa	Eastern Africa	Eastern Sub‐Saharan Africa	Sub‐Saharan Africa
Sub-Saharan Africa	Eastern Africa	Madagascar	MDG	450	Sub-Saharan Africa	Eastern Africa	Eastern Sub‐Saharan Africa	Sub‐Saharan Africa
Sub-Saharan Africa	Eastern Africa	Malawi	MWI	454	Sub-Saharan Africa	Eastern Africa	Eastern Sub‐Saharan Africa	Sub‐Saharan Africa
Sub-Saharan Africa	Eastern Africa	Mauritius	MUS	480	South Asia, Southeast Asia, and Oceania	Southeast Asia	Southeast Asia	Southeast Asia, East Asia, and Oceania
Sub-Saharan Africa	Eastern Africa	Mozambique	MOZ	508	Sub-Saharan Africa	Eastern Africa	Eastern Sub‐Saharan Africa	Sub‐Saharan Africa
Sub-Saharan Africa	Eastern Africa	Rwanda	RWA	646	Sub-Saharan Africa	Eastern Africa	Eastern Sub‐Saharan Africa	Sub‐Saharan Africa
Sub-Saharan Africa	Eastern Africa	Réunion	REU	638	Sub-Saharan Africa	Eastern Africa
Sub-Saharan Africa	Eastern Africa	Somalia	SOM	706	Sub-Saharan Africa	Eastern Africa	Eastern Sub‐Saharan Africa	Sub‐Saharan Africa
Sub-Saharan Africa	Eastern Africa	South Sudan	SSD	728	Sub-Saharan Africa	Eastern Africa	Eastern Sub‐Saharan Africa	Sub‐Saharan Africa
Sub-Saharan Africa	Eastern Africa	Tanzania	TZA	834	Sub-Saharan Africa	Eastern Africa	Eastern Sub‐Saharan Africa	Sub‐Saharan Africa
Sub-Saharan Africa	Eastern Africa	Uganda	UGA	800	Sub-Saharan Africa	Eastern Africa	Eastern Sub‐Saharan Africa	Sub‐Saharan Africa
Sub-Saharan Africa	Eastern Africa	Zambia	ZMB	894	Sub-Saharan Africa	Eastern Africa	Eastern Sub‐Saharan Africa	Sub‐Saharan Africa
Sub-Saharan Africa	Eastern Africa	Zimbabwe	ZWE	716	Sub-Saharan Africa	Southern Africa	Southern Sub‐Saharan Africa	Sub‐Saharan Africa
Sub-Saharan Africa	Middle Africa	Angola	AGO	24	Sub-Saharan Africa	Central Africa	Central Sub‐Saharan Africa	Sub‐Saharan Africa
Sub-Saharan Africa	Middle Africa	Cameroon	CMR	120	Sub-Saharan Africa	Western Africa	Western Sub‐Saharan Africa	Sub‐Saharan Africa
Sub-Saharan Africa	Middle Africa	Central African Republic	CAF	140	Sub-Saharan Africa	Central Africa	Central Sub‐Saharan Africa	Sub‐Saharan Africa
Sub-Saharan Africa	Middle Africa	Chad	TCD	148	Sub-Saharan Africa	Western Africa	Western Sub‐Saharan Africa	Sub‐Saharan Africa
Sub-Saharan Africa	Middle Africa	Congo	COG	178	Sub-Saharan Africa	Central Africa	Central Sub‐Saharan Africa	Sub‐Saharan Africa
Sub-Saharan Africa	Middle Africa	DR Congo	COD	180	Sub-Saharan Africa	Central Africa	Central Sub‐Saharan Africa	Sub‐Saharan Africa
Sub-Saharan Africa	Middle Africa	Equatorial Guinea	GNQ	226	Sub-Saharan Africa	Central Africa	Central Sub‐Saharan Africa	Sub‐Saharan Africa
Sub-Saharan Africa	Middle Africa	Gabon	GAB	266	Sub-Saharan Africa	Central Africa	Central Sub‐Saharan Africa	Sub‐Saharan Africa
Sub-Saharan Africa	Middle Africa	Sao Tome and Principe	STP	678	Sub-Saharan Africa	Western Africa	Western Sub‐Saharan Africa	Sub‐Saharan Africa
Sub-Saharan Africa	Southern Africa	Botswana	BWA	72	Sub-Saharan Africa	Southern Africa	Southern Sub‐Saharan Africa	Sub‐Saharan Africa
Sub-Saharan Africa	Southern Africa	Eswatini	SWZ	748	Sub-Saharan Africa	Southern Africa	Southern Sub‐Saharan Africa	Sub‐Saharan Africa
Sub-Saharan Africa	Southern Africa	Lesotho	LSO	426	Sub-Saharan Africa	Southern Africa	Southern Sub‐Saharan Africa	Sub‐Saharan Africa
Sub-Saharan Africa	Southern Africa	Namibia	NAM	516	Sub-Saharan Africa	Southern Africa	Southern Sub‐Saharan Africa	Sub‐Saharan Africa
Sub-Saharan Africa	Southern Africa	South Africa	ZAF	710	Sub-Saharan Africa	Southern Africa	Southern Sub‐Saharan Africa	Sub‐Saharan Africa
Sub-Saharan Africa	Western Africa	Benin	BEN	204	Sub-Saharan Africa	Western Africa	Western Sub‐Saharan Africa	Sub‐Saharan Africa
Sub-Saharan Africa	Western Africa	Burkina Faso	BFA	854	Sub-Saharan Africa	Western Africa	Western Sub‐Saharan Africa	Sub‐Saharan Africa
Sub-Saharan Africa	Western Africa	Cabo Verde	CPV	132	Sub-Saharan Africa	Western Africa	Western Sub‐Saharan Africa	Sub‐Saharan Africa
Sub-Saharan Africa	Western Africa	Côte d'Ivoire	CIV	384	Sub-Saharan Africa	Western Africa	Western Sub‐Saharan Africa	Sub‐Saharan Africa
Sub-Saharan Africa	Western Africa	Gambia	GMB	270	Sub-Saharan Africa	Western Africa	Western Sub‐Saharan Africa	Sub‐Saharan Africa
Sub-Saharan Africa	Western Africa	Ghana	GHA	288	Sub-Saharan Africa	Western Africa	Western Sub‐Saharan Africa	Sub‐Saharan Africa
Sub-Saharan Africa	Western Africa	Guinea	GIN	324	Sub-Saharan Africa	Western Africa	Western Sub‐Saharan Africa	Sub‐Saharan Africa
Sub-Saharan Africa	Western Africa	Guinea-Bissau	GNB	624	Sub-Saharan Africa	Western Africa	Western Sub‐Saharan Africa	Sub‐Saharan Africa
Sub-Saharan Africa	Western Africa	Liberia	LBR	430	Sub-Saharan Africa	Western Africa	Western Sub‐Saharan Africa	Sub‐Saharan Africa
Sub-Saharan Africa	Western Africa	Mali	MLI	466	Sub-Saharan Africa	Western Africa	Western Sub‐Saharan Africa	Sub‐Saharan Africa
Sub-Saharan Africa	Western Africa	Mauritania	MRT	478	Sub-Saharan Africa	Western Africa	Western Sub‐Saharan Africa	Sub‐Saharan Africa
Sub-Saharan Africa	Western Africa	Niger	NER	562	Sub-Saharan Africa	Western Africa	Western Sub‐Saharan Africa	Sub‐Saharan Africa
Sub-Saharan Africa	Western Africa	Nigeria	NGA	566	Sub-Saharan Africa	Western Africa	Western Sub‐Saharan Africa	Sub‐Saharan Africa
Sub-Saharan Africa	Western Africa	Senegal	SEN	686	Sub-Saharan Africa	Western Africa	Western Sub‐Saharan Africa	Sub‐Saharan Africa
Sub-Saharan Africa	Western Africa	Sierra Leone	SLE	694	Sub-Saharan Africa	Western Africa	Western Sub‐Saharan Africa	Sub‐Saharan Africa
Sub-Saharan Africa	Western Africa	Togo	TGO	768	Sub-Saharan Africa	Western Africa	Western Sub‐Saharan Africa	Sub‐Saharan Africa

## Sheet: Appendix Table A2
Appendix Table A2. Annual numbers of undesired births during five-year periods from 1975-1979 to 2020-2024
	Number of undesired births					Change over time in numbers of undesired births
	1975-1979	1990-1994	2005-2009	2020-2024		1975-1979 to 1990-1994	1990-1994 to 2005-2009	2005-2009 to 2020-2024	1975-1979 to 2020-2024	1990-1994 to 2020-2024
World	41.84 million	44.81 million	41.27 million	35.98 million		2.89 million	-3.59 million	-5.17 million	-5.89 million	-8.76 million
95% uncertainty interval:	(35.42 to 49.19)	(38.30 to 51.66)	(35.97 to 46.29)	(32.44 to 39.86)		(-2.63 to 8.27)	(-8.39 to 0.98)	(-9.75 to -0.60)	(-12.68 to 0.64)	(-15.05 to -2.81)
Probability of decline:						15.2%	93.9%	98.8%	96.2%	above 99.9%
Central & Southern Asia	11.98 million	12.28 million	9.36 million	6.29 million		0.34 million	-2.95 million	-3.05 million	-5.67 million	-5.99 million
95% uncertainty interval:	(8.52 to 15.81)	(9.93 to 14.96)	(7.50 to 11.46)	(4.62 to 8.33)		(-3.12 to 3.52)	(-5.84 to -0.19)	(-5.59 to -0.57)	(-9.81 to -1.70)	(-9.00 to -2.94)
Probability of decline:						42.1%	98.3%	99.2%	99.8%	above 99.9%
Central Asia	0.14 million	0.17 million	0.08 million	0.13 million		0.03 million	-0.08 million	0.04 million	-0.01 million	-0.04 million
95% uncertainty interval:	(0.06 to 0.26)	(0.09 to 0.27)	(0.05 to 0.12)	(0.06 to 0.21)		(-0.06 to 0.11)	(-0.18 to -0.01)	(-0.02 to 0.12)	(-0.14 to 0.10)	(-0.16 to 0.08)
Probability of decline:						27.3%	98.5%	9.2%	58.9%	75.6%
Southern Asia	11.83 million	12.11 million	9.27 million	6.17 million		0.32 million	-2.86 million	-3.11 million	-5.66 million	-5.95 million
95% uncertainty interval:	(8.36 to 15.67)	(9.78 to 14.78)	(7.41 to 11.36)	(4.49 to 8.20)		(-3.14 to 3.49)	(-5.75 to -0.11)	(-5.63 to -0.62)	(-9.82 to -1.70)	(-8.94 to -2.89)
Probability of decline:						42.6%	97.9%	99.3%	99.8%	above 99.9%
Eastern & South-eastern Asia	10.34 million	12.36 million	9.85 million	5.52 million		1.77 million	-2.56 million	-4.21 million	-4.80 million	-6.73 million
95% uncertainty interval:	(5.85 to 16.30)	(6.45 to 18.40)	(4.99 to 14.32)	(3.16 to 8.30)		(-1.39 to 5.39)	(-5.93 to 0.47)	(-7.26 to -1.18)	(-9.38 to -1.20)	(-11.43 to -2.58)
Probability of decline:						14.2%	95.0%	above 99.9%	99.7%	above 99.9%
Eastern Asia	6.49 million	8.46 million	6.87 million	3.65 million		1.72 million	-1.64 million	-3.10 million	-2.84 million	-4.73 million
95% uncertainty interval:	(2.18 to 12.41)	(2.62 to 14.48)	(2.00 to 11.30)	(1.29 to 6.41)		(-1.30 to 5.15)	(-4.99 to 1.28)	(-6.05 to -0.20)	(-7.30 to 0.49)	(-9.29 to -0.67)
Probability of decline:						14.1%	86.0%	98.5%	94.3%	99.5%
Southeastern Asia	3.82 million	3.89 million	2.98 million	1.87 million		0.08 million	-0.91 million	-1.11 million	-1.94 million	-2.02 million
95% uncertainty interval:	(3.03 to 4.65)	(3.43 to 4.36)	(2.61 to 3.38)	(1.44 to 2.34)		(-0.76 to 0.84)	(-1.47 to -0.34)	(-1.64 to -0.55)	(-2.88 to -1.03)	(-2.65 to -1.36)
Probability of decline:						42.5%	99.9%	above 99.9%	above 99.9%	above 99.9%
Europe/NA/AUS/NZ	5.26 million	3.66 million	3.95 million	3.34 million		-1.60 million	0.29 million	-0.61 million	-1.91 million	-0.32 million
95% uncertainty interval:	(4.24 to 6.30)	(2.98 to 4.42)	(3.40 to 4.50)	(2.78 to 3.93)		(-2.38 to -0.79)	(-0.42 to 0.95)	(-1.20 to -0.04)	(-3.02 to -0.85)	(-1.16 to 0.47)
Probability of decline:						above 99.9%	20.4%	98.2%	above 99.9%	78.3%
Eastern Europe	1.63 million	0.92 million	0.84 million	0.83 million		-0.70 million	-0.08 million	-0.02 million	-0.80 million	-0.10 million
95% uncertainty interval:	(1.01 to 2.23)	(0.61 to 1.29)	(0.58 to 1.15)	(0.54 to 1.11)		(-1.13 to -0.28)	(-0.41 to 0.24)	(-0.21 to 0.17)	(-1.38 to -0.21)	(-0.47 to 0.25)
Probability of decline:						above 99.9%	69.0%	58.5%	99.6%	71.0%
Northern Europe	0.49 million	0.40 million	0.46 million	0.34 million		-0.08 million	0.06 million	-0.12 million	-0.15 million	-0.06 million
95% uncertainty interval:	(0.38 to 0.60)	(0.31 to 0.52)	(0.37 to 0.57)	(0.26 to 0.44)		(-0.17 to 0.01)	(-0.03 to 0.15)	(-0.20 to -0.04)	(-0.26 to -0.02)	(-0.17 to 0.04)
Probability of decline:						96.1%	9.4%	99.8%	99.0%	89.0%
Western Europe	0.87 million	0.56 million	0.52 million	0.46 million		-0.31 million	-0.04 million	-0.05 million	-0.41 million	-0.09 million
95% uncertainty interval:	(0.67 to 1.08)	(0.41 to 0.75)	(0.39 to 0.68)	(0.33 to 0.63)		(-0.47 to -0.15)	(-0.19 to 0.09)	(-0.17 to 0.07)	(-0.61 to -0.19)	(-0.27 to 0.07)
Probability of decline:						above 99.9%	70.7%	81.8%	above 99.9%	87.3%
Southern Europe	0.98 million	0.50 million	0.48 million	0.29 million		-0.47 million	-0.03 million	-0.18 million	-0.68 million	-0.21 million
95% uncertainty interval:	(0.76 to 1.18)	(0.39 to 0.64)	(0.36 to 0.61)	(0.21 to 0.40)		(-0.62 to -0.31)	(-0.13 to 0.08)	(-0.27 to -0.09)	(-0.87 to -0.48)	(-0.32 to -0.10)
Probability of decline:						above 99.9%	69.0%	above 99.9%	above 99.9%	above 99.9%
Northern America	1.17 million	1.16 million	1.54 million	1.29 million		-0.01 million	0.37 million	-0.24 million	0.12 million	0.13 million
95% uncertainty interval:	(0.68 to 1.73)	(0.74 to 1.67)	(1.19 to 1.90)	(0.95 to 1.66)		(-0.42 to 0.41)	(-0.07 to 0.78)	(-0.66 to 0.16)	(-0.48 to 0.69)	(-0.41 to 0.64)
Probability of decline:						51.0%	5.1%	88.0%	34.8%	31.9%
Australia & New Zealand	0.12 million	0.09 million	0.10 million	0.12 million		-0.03 million	0.01 million	0.01 million	-0.00 million	0.02 million
95% uncertainty interval:	(0.07 to 0.16)	(0.06 to 0.13)	(0.08 to 0.13)	(0.08 to 0.16)		(-0.06 to 0.01)	(-0.02 to 0.04)	(-0.02 to 0.05)	(-0.06 to 0.05)	(-0.02 to 0.07)
Probability of decline:						94.4%	22.7%	27.5%	54.1%	16.2%
Latin America & the Caribbean	5.72 million	5.70 million	5.35 million	4.64 million		-0.01 million	-0.36 million	-0.71 million	-1.08 million	-1.07 million
95% uncertainty interval:	(5.03 to 6.39)	(5.22 to 6.20)	(4.91 to 5.79)	(4.07 to 5.16)		(-0.67 to 0.65)	(-0.89 to 0.18)	(-1.28 to -0.15)	(-1.92 to -0.24)	(-1.76 to -0.39)
Probability of decline:						51.4%	90.1%	99.3%	99.3%	99.9%
Caribbean	0.40 million	0.40 million	0.35 million	0.34 million		0.00 million	-0.05 million	-0.01 million	-0.05 million	-0.05 million
95% uncertainty interval:	(0.33 to 0.46)	(0.35 to 0.44)	(0.32 to 0.38)	(0.30 to 0.38)		(-0.06 to 0.06)	(-0.10 to -0.00)	(-0.05 to 0.04)	(-0.13 to 0.02)	(-0.12 to 0.01)
Probability of decline:						48.2%	97.5%	59.2%	92.0%	95.7%
Central America	1.64 million	1.64 million	1.47 million	1.30 million		0.00 million	-0.17 million	-0.17 million	-0.34 million	-0.34 million
95% uncertainty interval:	(1.35 to 1.91)	(1.40 to 1.87)	(1.25 to 1.69)	(1.04 to 1.55)		(-0.26 to 0.26)	(-0.40 to 0.06)	(-0.44 to 0.09)	(-0.70 to -0.00)	(-0.66 to -0.04)
Probability of decline:						49.7%	92.3%	89.8%	97.5%	98.5%
South America	3.69 million	3.67 million	3.53 million	3.00 million		-0.02 million	-0.14 million	-0.53 million	-0.69 million	-0.67 million
95% uncertainty interval:	(3.15 to 4.18)	(3.29 to 4.04)	(3.20 to 3.87)	(2.58 to 3.38)		(-0.49 to 0.48)	(-0.53 to 0.26)	(-0.94 to -0.14)	(-1.30 to -0.06)	(-1.16 to -0.19)
Probability of decline:						52.6%	74.7%	99.6%	98.4%	99.7%
Northern Africa & Western Asia	3.45 million	3.51 million	2.75 million	3.12 million		0.06 million	-0.76 million	0.37 million	-0.33 million	-0.39 million
95% uncertainty interval:	(2.87 to 4.03)	(3.15 to 3.87)	(2.43 to 3.06)	(2.48 to 3.75)		(-0.49 to 0.62)	(-1.20 to -0.33)	(-0.27 to 1.02)	(-1.16 to 0.49)	(-1.09 to 0.30)
Probability of decline:						41.8%	above 99.9%	13.4%	77.6%	86.1%
Northern Africa	1.76 million	1.68 million	1.24 million	1.55 million		-0.08 million	-0.43 million	0.31 million	-0.20 million	-0.13 million
95% uncertainty interval:	(1.38 to 2.13)	(1.46 to 1.90)	(1.03 to 1.47)	(1.12 to 2.00)		(-0.46 to 0.30)	(-0.72 to -0.15)	(-0.14 to 0.76)	(-0.78 to 0.36)	(-0.60 to 0.36)
Probability of decline:						66.9%	99.8%	9.0%	76.4%	69.1%
Western Asia	1.69 million	1.83 million	1.50 million	1.57 million		0.14 million	-0.33 million	0.07 million	-0.12 million	-0.26 million
95% uncertainty interval:	(1.35 to 2.03)	(1.57 to 2.09)	(1.30 to 1.71)	(1.19 to 1.94)		(-0.15 to 0.44)	(-0.61 to -0.06)	(-0.31 to 0.43)	(-0.60 to 0.35)	(-0.67 to 0.14)
Probability of decline:						17.8%	99.0%	36.0%	69.3%	90.1%
Oceania	0.07 million	0.07 million	0.09 million	0.11 million		0.01 million	0.02 million	0.02 million	0.05 million	0.04 million
95% uncertainty interval:	(0.04 to 0.09)	(0.05 to 0.10)	(0.07 to 0.12)	(0.08 to 0.14)		(-0.01 to 0.02)	(-0.00 to 0.04)	(-0.01 to 0.05)	(0.01 to 0.08)	(0.01 to 0.07)
Probability of decline:						17.6%	3.5%	8.9%	0.1%	0.6%
Melanesia	0.06 million	0.07 million	0.09 million	0.11 million		0.01 million	0.02 million	0.02 million	0.05 million	0.04 million
95% uncertainty interval:	(0.04 to 0.08)	(0.05 to 0.09)	(0.06 to 0.11)	(0.08 to 0.14)		(-0.01 to 0.02)	(-0.00 to 0.04)	(-0.01 to 0.05)	(0.02 to 0.08)	(0.01 to 0.07)
Probability of decline:						17.0%	2.7%	8.1%	below 0.1%	0.4%
Micronesia	0.00 million	0.00 million	0.00 million	0.00 million		0.00 million	-0.00 million	0.00 million	0.00 million	-0.00 million
95% uncertainty interval:	(0.00 to 0.00)	(0.00 to 0.00)	(0.00 to 0.00)	(0.00 to 0.00)		(-0.00 to 0.00)	(-0.00 to 0.00)	(-0.00 to 0.00)	(-0.00 to 0.00)	(-0.00 to 0.00)
Probability of decline:						3.0%	88.0%	17.8%	14.3%	59.7%
Polynesia	0.00 million	0.00 million	0.00 million	0.00 million		-0.00 million	-0.00 million	-0.00 million	-0.00 million	-0.00 million
95% uncertainty interval:	(0.00 to 0.00)	(0.00 to 0.00)	(0.00 to 0.00)	(0.00 to 0.00)		(-0.00 to 0.00)	(-0.00 to 0.00)	(-0.00 to 0.00)	(-0.00 to 0.00)	(-0.00 to 0.00)
Probability of decline:						74.7%	74.6%	90.9%	95.0%	93.8%
Sub-Saharan Africa	4.91 million	7.20 million	9.92 million	12.90 million		2.30 million	2.71 million	2.98 million	7.98 million	5.69 million
95% uncertainty interval:	(4.08 to 5.78)	(6.62 to 7.80)	(9.30 to 10.55)	(11.69 to 14.14)		(1.40 to 3.15)	(1.93 to 3.48)	(1.71 to 4.28)	(6.50 to 9.49)	(4.37 to 7.05)
Probability of decline:						below 0.1%	below 0.1%	below 0.1%	below 0.1%	below 0.1%
Eastern Africa	2.32 million	3.48 million	4.71 million	5.70 million		1.17 million	1.24 million	0.98 million	3.38 million	2.22 million
95% uncertainty interval:	(1.86 to 2.80)	(3.12 to 3.86)	(4.33 to 5.12)	(5.04 to 6.37)		(0.66 to 1.65)	(0.74 to 1.74)	(0.26 to 1.72)	(2.57 to 4.18)	(1.48 to 2.96)
Probability of decline:						below 0.1%	below 0.1%	0.4%	below 0.1%	below 0.1%
Middle Africa	0.64 million	1.07 million	1.83 million	3.20 million		0.42 million	0.76 million	1.37 million	2.56 million	2.13 million
95% uncertainty interval:	(0.48 to 0.83)	(0.86 to 1.30)	(1.59 to 2.10)	(2.70 to 3.74)		(0.24 to 0.62)	(0.51 to 1.02)	(0.88 to 1.89)	(2.03 to 3.10)	(1.62 to 2.68)
Probability of decline:						below 0.1%	below 0.1%	below 0.1%	below 0.1%	below 0.1%
Southern Africa	0.50 million	0.69 million	0.74 million	0.80 million		0.18 million	0.06 million	0.05 million	0.29 million	0.11 million
95% uncertainty interval:	(0.36 to 0.64)	(0.57 to 0.80)	(0.64 to 0.85)	(0.66 to 0.93)		(0.07 to 0.30)	(-0.05 to 0.17)	(-0.07 to 0.18)	(0.12 to 0.46)	(-0.03 to 0.26)
Probability of decline:						below 0.1%	15.4%	19.7%	below 0.1%	6.9%
Western Africa	1.44 million	1.96 million	2.62 million	3.19 million		0.53 million	0.66 million	0.57 million	1.75 million	1.23 million
95% uncertainty interval:	(1.07 to 1.87)	(1.69 to 2.25)	(2.32 to 2.94)	(2.63 to 3.80)		(0.11 to 0.90)	(0.29 to 1.03)	(-0.03 to 1.19)	(1.06 to 2.45)	(0.61 to 1.88)
Probability of decline:						0.8%	below 0.1%	3.1%	below 0.1%	below 0.1%

## Sheet: Appendix Table A3
Appendix Table A3. Annual rate of undesired births per 1000 women wanting to avoid pregnancy (the conditional undesired birth rate) during five-year periods from 1975-1979 to 2020-2024
	Conditional undesired birth rate					Change over time in conditional undesired birth rate						Relative change over time (%) in conditional undesired birth rate
	1975-1979	1990-1994	2005-2009	2020-2024		1975-1979 to 1990-1994	1990-1994 to 2005-2009	2005-2009 to 2020-2024	1975-1979 to 2020-2024	1990-1994 to 2020-2024		1975-1979 to 1990-1994	1990-1994 to 2005-2009	2005-2009 to 2020-2024	1975-1979 to 2020-2024	1990-1994 to 2020-2024
World	91	61	42	32		-30	-19	-9	-58	-28		-33	-31	-22	-64	-46
95% uncertainty interval:	(77 to 106)	(52 to 70)	(37 to 47)	(29 to 36)		(-41 to -19)	(-26 to -13)	(-14 to -5)	(-73 to -45)	(-37 to -20)		(-41 to -24)	(-38 to -23)	(-31 to -12)	(-69 to -58)	(-53 to -38)
Probability of decline:						above 99.9%	above 99.9%	above 99.9%	above 99.9%	above 99.9%		above 99.9%	above 99.9%	above 99.9%	above 99.9%	above 99.9%
Central & Southern Asia	146	85	41	21		-61	-44	-20	-125	-64		-42	-52	-49	-86	-75
95% uncertainty interval:	(104 to 193)	(69 to 104)	(33 to 51)	(15 to 28)		(-102 to -23)	(-62 to -27)	(-30 to -11)	(-172 to -82)	(-83 to -47)		(-55 to -22)	(-63 to -37)	(-64 to -29)	(-90 to -78)	(-83 to -65)
Probability of decline:						above 99.9%	above 99.9%	above 99.9%	above 99.9%	above 99.9%		above 99.9%	above 99.9%	above 99.9%	above 99.9%	above 99.9%
Central Asia	35	27	10	13		-8	-17	3	-22	-14		-23	-62	26	-63	-52
95% uncertainty interval:	(16 to 64)	(15 to 44)	(7 to 14)	(6 to 22)		(-30 to 9)	(-33 to -5)	(-4 to 11)	(-51 to -1)	(-32 to 1)		(-55 to 43)	(-79 to -29)	(-33 to 120)	(-85 to -7)	(-79 to 7)
Probability of decline:						80.6%	99.8%	21.9%	98.2%	96.5%		80.6%	99.8%	21.9%	98.2%	96.5%
Southern Asia	152	88	42	21		-64	-45	-21	-130	-66		-42	-52	-50	-86	-76
95% uncertainty interval:	(107 to 201)	(71 to 107)	(34 to 52)	(16 to 28)		(-107 to -25)	(-65 to -28)	(-32 to -11)	(-179 to -85)	(-86 to -48)		(-56 to -22)	(-63 to -37)	(-65 to -30)	(-91 to -78)	(-83 to -65)
Probability of decline:						above 99.9%	above 99.9%	above 99.9%	above 99.9%	above 99.9%		above 99.9%	above 99.9%	above 99.9%	above 99.9%	above 99.9%
Eastern & South-eastern Asia	66	43	27	16		-24	-16	-10	-50	-26		-37	-38	-39	-76	-62
95% uncertainty interval:	(38 to 105)	(22 to 63)	(14 to 39)	(9 to 24)		(-48 to -7)	(-29 to -5)	(-19 to -2)	(-83 to -25)	(-43 to -11)		(-53 to -13)	(-53 to -17)	(-55 to -14)	(-84 to -62)	(-74 to -44)
Probability of decline:						99.8%	99.8%	99.8%	above 99.9%	above 99.9%		99.8%	99.8%	99.8%	above 99.9%	above 99.9%
Eastern Asia	50	36	24	14		-14	-12	-9	-36	-21		-30	-34	-38	-72	-59
95% uncertainty interval:	(17 to 95)	(11 to 61)	(7 to 39)	(5 to 25)		(-42 to 5)	(-27 to 0)	(-19 to 0)	(-74 to -8)	(-41 to -4)		(-55 to 17)	(-58 to 3)	(-62 to 4)	(-85 to -41)	(-77 to -26)
Probability of decline:						92.2%	96.9%	96.7%	above 99.9%	99.7%		92.2%	96.9%	96.7%	above 99.9%	99.7%
Southeastern Asia	151	74	38	22		-77	-36	-16	-129	-52		-51	-49	-42	-85	-70
95% uncertainty interval:	(119 to 183)	(65 to 83)	(33 to 43)	(17 to 27)		(-109 to -48)	(-45 to -26)	(-22 to -9)	(-162 to -97)	(-62 to -41)		(-60 to -39)	(-56 to -39)	(-56 to -26)	(-89 to -80)	(-78 to -62)
Probability of decline:						above 99.9%	above 99.9%	above 99.9%	above 99.9%	above 99.9%		above 99.9%	above 99.9%	above 99.9%	above 99.9%	above 99.9%
Europe/NA/AUS/NZ	35	22	23	20		-13	1	-3	-15	-2		-38	5	-11	-43	-7
95% uncertainty interval:	(28 to 42)	(18 to 26)	(20 to 26)	(17 to 24)		(-19 to -8)	(-3 to 5)	(-6 to 1)	(-22 to -8)	(-7 to 3)		(-48 to -26)	(-13 to 26)	(-25 to 4)	(-54 to -27)	(-26 to 17)
Probability of decline:						above 99.9%	31.7%	93.0%	above 99.9%	74.3%		above 99.9%	31.7%	93.0%	above 99.9%	74.3%
Eastern Europe	37	20	19	21		-17	-2	2	-16	1		-45	-8	12	-44	3
95% uncertainty interval:	(23 to 51)	(13 to 28)	(13 to 25)	(14 to 28)		(-27 to -7)	(-9 to 5)	(-2 to 7)	(-30 to -3)	(-8 to 9)		(-59 to -28)	(-37 to 34)	(-12 to 41)	(-64 to -11)	(-33 to 57)
Probability of decline:						above 99.9%	67.3%	16.4%	99.2%	43.5%		above 99.9%	67.3%	16.4%	99.2%	43.5%
Northern Europe	33	24	27	20		-8	2	-7	-13	-4		-26	10	-25	-39	-18
95% uncertainty interval:	(26 to 40)	(19 to 31)	(21 to 33)	(15 to 26)		(-14 to -2)	(-3 to 8)	(-11 to -2)	(-20 to -5)	(-11 to 2)		(-40 to -8)	(-11 to 36)	(-40 to -8)	(-54 to -18)	(-38 to 8)
Probability of decline:						99.6%	18.5%	99.7%	99.9%	92.4%		99.6%	18.5%	99.7%	99.9%	92.4%
Western Europe	30	18	18	17		-12	-0	-1	-13	-1		-39	-2	-4	-43	-6
95% uncertainty interval:	(23 to 37)	(13 to 24)	(13 to 23)	(12 to 23)		(-17 to -6)	(-5 to 4)	(-5 to 4)	(-20 to -5)	(-7 to 4)		(-52 to -23)	(-25 to 25)	(-25 to 22)	(-59 to -21)	(-33 to 28)
Probability of decline:						above 99.9%	56.4%	64.4%	above 99.9%	66.1%		above 99.9%	56.4%	64.4%	above 99.9%	66.1%
Southern Europe	57	25	21	15		-32	-4	-6	-42	-10		-56	-17	-29	-74	-41
95% uncertainty interval:	(44 to 69)	(19 to 32)	(16 to 27)	(11 to 20)		(-41 to -22)	(-10 to 0)	(-10 to -2)	(-53 to -30)	(-16 to -5)		(-63 to -47)	(-34 to 2)	(-43 to -11)	(-81 to -65)	(-56 to -22)
Probability of decline:						above 99.9%	96.2%	99.8%	above 99.9%	above 99.9%		above 99.9%	96.2%	99.8%	above 99.9%	above 99.9%
Northern America	28	22	28	23		-5	5	-5	-5	0		-19	24	-19	-19	0
95% uncertainty interval:	(16 to 41)	(14 to 32)	(22 to 34)	(17 to 29)		(-15 to 4)	(-3 to 13)	(-13 to 2)	(-19 to 7)	(-10 to 10)		(-43 to 20)	(-11 to 82)	(-41 to 8)	(-48 to 43)	(-34 to 60)
Probability of decline:						86.0%	11.0%	92.5%	78.3%	49.4%		86.0%	11.0%	92.5%	78.3%	49.4%
Australia & New Zealand	44	26	26	24		-18	0	-2	-20	-2		-41	1	-7	-45	-7
95% uncertainty interval:	(26 to 60)	(16 to 37)	(19 to 33)	(16 to 33)		(-30 to -6)	(-9 to 8)	(-9 to 6)	(-37 to -2)	(-13 to 9)		(-57 to -19)	(-27 to 47)	(-34 to 26)	(-66 to -9)	(-40 to 49)
Probability of decline:						99.8%	48.7%	67.1%	98.8%	61.5%		99.8%	48.7%	67.1%	98.8%	61.5%
Latin America & the Caribbean	165	91	55	41		-74	-36	-14	-124	-50		-45	-39	-26	-75	-55
95% uncertainty interval:	(145 to 185)	(83 to 99)	(51 to 60)	(36 to 46)		(-92 to -56)	(-43 to -28)	(-20 to -9)	(-144 to -104)	(-59 to -42)		(-51 to -38)	(-45 to -33)	(-35 to -17)	(-79 to -71)	(-61 to -49)
Probability of decline:						above 99.9%	above 99.9%	above 99.9%	above 99.9%	above 99.9%		above 99.9%	above 99.9%	above 99.9%	above 99.9%	above 99.9%
Caribbean	132	84	56	53		-48	-28	-3	-79	-31		-36	-33	-5	-60	-37
95% uncertainty interval:	(111 to 153)	(74 to 94)	(51 to 61)	(46 to 59)		(-66 to -30)	(-38 to -18)	(-11 to 4)	(-101 to -57)	(-42 to -20)		(-45 to -26)	(-41 to -24)	(-18 to 8)	(-67 to -51)	(-47 to -26)
Probability of decline:						above 99.9%	above 99.9%	77.3%	above 99.9%	above 99.9%		above 99.9%	above 99.9%	77.3%	above 99.9%	above 99.9%
Central America	213	110	63	44		-103	-47	-19	-169	-67		-48	-43	-31	-80	-60
95% uncertainty interval:	(175 to 249)	(94 to 126)	(54 to 72)	(35 to 52)		(-134 to -71)	(-61 to -33)	(-29 to -9)	(-205 to -132)	(-83 to -50)		(-56 to -39)	(-51 to -34)	(-44 to -16)	(-84 to -74)	(-69 to -51)
Probability of decline:						above 99.9%	above 99.9%	above 99.9%	above 99.9%	above 99.9%		above 99.9%	above 99.9%	above 99.9%	above 99.9%	above 99.9%
South America	154	85	53	39		-69	-33	-14	-115	-46		-45	-38	-26	-75	-54
95% uncertainty interval:	(132 to 174)	(77 to 94)	(48 to 58)	(33 to 44)		(-87 to -49)	(-41 to -25)	(-19 to -8)	(-136 to -93)	(-56 to -37)		(-51 to -36)	(-45 to -31)	(-35 to -17)	(-79 to -70)	(-61 to -47)
Probability of decline:						above 99.9%	above 99.9%	above 99.9%	above 99.9%	above 99.9%		above 99.9%	above 99.9%	above 99.9%	above 99.9%	above 99.9%
Northern Africa & Western Asia	204	116	59	51		-88	-57	-8	-153	-65		-43	-49	-14	-75	-56
95% uncertainty interval:	(170 to 238)	(105 to 128)	(52 to 66)	(41 to 61)		(-120 to -56)	(-70 to -45)	(-19 to 3)	(-189 to -118)	(-80 to -50)		(-51 to -32)	(-56 to -42)	(-31 to 6)	(-81 to -68)	(-65 to -46)
Probability of decline:						above 99.9%	above 99.9%	91.4%	above 99.9%	above 99.9%		above 99.9%	above 99.9%	91.4%	above 99.9%	above 99.9%
Northern Africa	228	117	57	55		-111	-60	-2	-173	-62		-49	-52	-3	-76	-53
95% uncertainty interval:	(180 to 277)	(102 to 133)	(47 to 67)	(40 to 71)		(-158 to -64)	(-78 to -44)	(-18 to 15)	(-224 to -122)	(-83 to -41)		(-58 to -35)	(-61 to -41)	(-30 to 29)	(-83 to -66)	(-67 to -38)
Probability of decline:						above 99.9%	above 99.9%	57.9%	above 99.9%	above 99.9%		above 99.9%	above 99.9%	57.9%	above 99.9%	above 99.9%
Western Asia	184	116	61	48		-68	-55	-14	-136	-68		-37	-47	-22	-74	-59
95% uncertainty interval:	(147 to 221)	(99 to 132)	(53 to 70)	(36 to 59)		(-99 to -37)	(-70 to -39)	(-26 to -2)	(-173 to -99)	(-86 to -51)		(-47 to -24)	(-55 to -38)	(-40 to -3)	(-81 to -65)	(-69 to -48)
Probability of decline:						above 99.9%	above 99.9%	98.6%	above 99.9%	above 99.9%		above 99.9%	above 99.9%	98.6%	above 99.9%	above 99.9%
Oceania	180	131	93	74		-48	-38	-19	-105	-57		-27	-29	-20	-59	-43
95% uncertainty interval:	(121 to 239)	(94 to 172)	(70 to 119)	(56 to 94)		(-90 to -8)	(-70 to -9)	(-43 to 5)	(-163 to -48)	(-95 to -20)		(-42 to -6)	(-45 to -8)	(-40 to 6)	(-71 to -38)	(-59 to -20)
Probability of decline:						99.2%	99.6%	94.2%	above 99.9%	above 99.9%		99.2%	99.6%	94.2%	above 99.9%	above 99.9%
Melanesia	184	134	94	74		-50	-40	-19	-110	-60		-27	-30	-21	-60	-45
95% uncertainty interval:	(122 to 247)	(95 to 177)	(69 to 121)	(55 to 95)		(-94 to -8)	(-74 to -9)	(-44 to 4)	(-171 to -50)	(-100 to -21)		(-43 to -6)	(-46 to -9)	(-40 to 6)	(-72 to -39)	(-60 to -21)
Probability of decline:						99.1%	99.5%	94.4%	above 99.9%	above 99.9%		99.1%	99.5%	94.4%	above 99.9%	above 99.9%
Micronesia	125	99	78	86		-26	-21	7	-39	-13		-20	-21	10	-31	-13
95% uncertainty interval:	(84 to 167)	(70 to 131)	(56 to 102)	(65 to 107)		(-50 to -1)	(-41 to -1)	(-9 to 24)	(-74 to -2)	(-39 to 12)		(-35 to -1)	(-37 to -2)	(-10 to 38)	(-49 to -3)	(-33 to 15)
Probability of decline:						98.0%	98.3%	18.8%	98.1%	84.9%		98.0%	98.3%	18.8%	98.1%	84.9%
Polynesia	149	108	80	62		-41	-27	-18	-86	-45		-27	-25	-23	-58	-42
95% uncertainty interval:	(91 to 213)	(72 to 147)	(58 to 108)	(42 to 85)		(-84 to -2)	(-57 to 1)	(-42 to 5)	(-148 to -30)	(-82 to -10)		(-45 to -2)	(-43 to 1)	(-45 to 7)	(-74 to -31)	(-62 to -13)
Probability of decline:						98.1%	97.3%	94.0%	above 99.9%	99.5%		98.1%	97.3%	94.0%	above 99.9%	99.5%
Sub-Saharan Africa	220	174	134	103		-46	-40	-31	-117	-71		-21	-23	-23	-53	-41
95% uncertainty interval:	(183 to 259)	(160 to 188)	(126 to 142)	(93 to 113)		(-84 to -11)	(-55 to -25)	(-43 to -19)	(-156 to -79)	(-88 to -54)		(-33 to -6)	(-30 to -15)	(-31 to -15)	(-61 to -42)	(-48 to -33)
Probability of decline:						99.4%	above 99.9%	above 99.9%	above 99.9%	above 99.9%		99.4%	above 99.9%	above 99.9%	above 99.9%	above 99.9%
Eastern Africa	267	213	157	103		-54	-56	-54	-164	-110		-20	-26	-35	-62	-52
95% uncertainty interval:	(214 to 323)	(191 to 236)	(144 to 170)	(91 to 115)		(-107 to -4)	(-81 to -32)	(-71 to -38)	(-221 to -110)	(-136 to -85)		(-34 to -2)	(-35 to -16)	(-43 to -25)	(-69 to -51)	(-59 to -44)
Probability of decline:						98.3%	above 99.9%	above 99.9%	above 99.9%	above 99.9%		98.3%	above 99.9%	above 99.9%	above 99.9%	above 99.9%
Middle Africa	180	175	163	163		-5	-13	1	-17	-12		-3	-7	0	-9	-7
95% uncertainty interval:	(134 to 233)	(140 to 212)	(141 to 186)	(138 to 191)		(-48 to 35)	(-46 to 20)	(-28 to 30)	(-73 to 35)	(-53 to 30)		(-22 to 24)	(-23 to 13)	(-16 to 20)	(-32 to 25)	(-26 to 20)
Probability of decline:						60.5%	77.1%	48.1%	73.6%	71.4%		60.5%	77.1%	48.1%	73.6%	71.4%
Southern Africa	198	109	73	66		-89	-36	-8	-132	-43		-45	-33	-10	-67	-40
95% uncertainty interval:	(142 to 252)	(90 to 128)	(63 to 84)	(55 to 77)		(-134 to -42)	(-52 to -19)	(-19 to 3)	(-185 to -77)	(-62 to -24)		(-55 to -29)	(-42 to -21)	(-24 to 5)	(-75 to -53)	(-50 to -26)
Probability of decline:						above 99.9%	above 99.9%	91.2%	above 99.9%	above 99.9%		above 99.9%	above 99.9%	91.2%	above 99.9%	above 99.9%
Western Africa	191	155	115	84		-37	-39	-32	-108	-71		-19	-25	-27	-56	-46
95% uncertainty interval:	(143 to 248)	(133 to 177)	(102 to 129)	(69 to 100)		(-91 to 8)	(-62 to -16)	(-50 to -13)	(-165 to -57)	(-97 to -45)		(-37 to 6)	(-36 to -12)	(-41 to -12)	(-68 to -39)	(-57 to -32)
Probability of decline:						94.5%	above 99.9%	above 99.9%	above 99.9%	above 99.9%		94.5%	above 99.9%	above 99.9%	above 99.9%	above 99.9%

## Sheet: Appendix Table 4a
Appendix Table A4a. Percentage of women wanting to avoid pregnancy: estimates for five-year periods from 1975-1979 to 2020-2024
	Percentage wanting to avoid pregnancy					Relative change over time (%) in percentage wanting to avoid pregnancy
	1975-1979	1990-1994	2005-2009	2020-2024		1975-1979	1990-1994	2005-2009	1975-1979
						to 1990-1994	to 2005-2009	to 2020-2024	to 2020-2024
World	48	54	57	57		12	6	0	19
	(45 to 52)	(52 to 58)	(55 to 60)	(55 to 59)
Central and Southern Asia	40	47	52	54		18	11	4	35
	(34 to 46)	(45 to 49)	(50 to 53)	(52 to 57)
Central Asia	44	48	48	50		9	0	4	14
	(34 to 51)	(45 to 51)	(46 to 51)	(46 to 54)
Southern Asia	40	47	52	55		18	11	6	38
	(34 to 46)	(45 to 49)	(50 to 53)	(52 to 57)
Eastern and South-Eastern Asia	47	59	63	63		26	7	0	34
	(42 to 58)	(55 to 69)	(59 to 72)	(57 to 71)
Eastern Asia	51	64	69	70		25	8	1	37
	(45 to 66)	(58 to 76)	(62 to 80)	(62 to 82)
South-eastern Asia	33	45	50	48		36	11	-4	45
	(30 to 36)	(44 to 46)	(49 to 51)	(47 to 50)
Europe, Northern America, Australia, and New Zealand	64	65	65	65		2	0	0	2
	(60 to 68)	(62 to 68)	(62 to 68)	(62 to 70)
Australia and New Zealand	64	64	64	66		0	0	3	3
	(50 to 81)	(55 to 77)	(56 to 76)	(55 to 79)
Northern America	67	69	68	67		3	-1	-1	0
	(60 to 75)	(64 to 75)	(62 to 74)	(59 to 75)
Eastern Europe	58	60	58	59		3	-3	2	2
	(50 to 67)	(56 to 65)	(54 to 63)	(52 to 68)
Northern Europe	73	73	74	73		0	1	-1	0
	(61 to 81)	(67 to 78)	(69 to 79)	(63 to 81)
Southern Europe	53	56	62	63		6	11	2	19
	(45 to 62)	(50 to 63)	(58 to 67)	(56 to 70)
Western Europe	72	70	67	67		-3	-4	0	-7
	(68 to 80)	(65 to 78)	(62 to 76)	(59 to 78)
Latin America and the Caribbean	44	54	64	66		23	19	3	50
	(40 to 48)	(52 to 56)	(62 to 66)	(63 to 69)
Caribbean	46	53	60	61		15	13	2	33
	(41 to 55)	(49 to 58)	(57 to 63)	(56 to 65)
Central America	42	50	58	61		19	16	5	45
	(38 to 46)	(48 to 54)	(55 to 62)	(57 to 66)
South America	44	55	66	69		25	20	5	57
	(39 to 50)	(52 to 58)	(64 to 69)	(64 to 73)
Northern Africa and Western Asia	38	42	44	44		11	5	0	16
	(35 to 41)	(41 to 44)	(42 to 45)	(42 to 47)
Northern Africa	35	41	42	43		17	2	2	23
	(31 to 40)	(39 to 44)	(41 to 46)	(40 to 49)
Western Asia	40	44	45	45		10	2	0	12
	(36 to 44)	(42 to 46)	(43 to 46)	(42 to 47)
Oceania (excluding Australia and New Zealand)	39	40	43	45		3	8	5	15
	(30 to 50)	(34 to 47)	(39 to 47)	(40 to 51)
Melanesia	38	40	43	45		5	8	5	18
	(29 to 51)	(33 to 47)	(38 to 47)	(40 to 51)
Micronesia	45	47	45	44		4	-4	-2	-2
	(34 to 60)	(40 to 59)	(39 to 57)	(36 to 58)
Polynesia	36	39	42	39		8	8	-7	8
	(29 to 45)	(33 to 45)	(39 to 45)	(35 to 44)
Sub-Saharan Africa	30	35	40	44		17	14	10	47
	(27 to 34)	(33 to 36)	(39 to 41)	(42 to 46)
Eastern Africa	30	35	41	47		17	17	15	57
	(26 to 34)	(33 to 37)	(40 to 42)	(46 to 49)
Middle Africa	33	35	40	43		6	14	8	30
	(27 to 41)	(31 to 41)	(38 to 43)	(38 to 50)
Southern Africa	36	54	61	62		50	13	2	72
	(25 to 65)	(43 to 64)	(56 to 67)	(52 to 71)
Western Africa	26	29	33	37		12	14	12	42
	(22 to 31)	(27 to 31)	(32 to 35)	(34 to 40)

## Sheet: Appendix Table A4b
Appendix Table A4b. Of women wanting to avoid pregnancy, the percentage using modern contraception: estimates for five-year periods from 1975-1979 to 2020-2024
	Percentage using modern contraception					Relative change over time (%) in percentage using modern contraception
	1975-1979	1990-1994	2005-2009	2020-2024		1975-1979	1990-1994	2005-2009	1975-1979
						to 1990-1994	to 2005-2009	to 2020-2024	to 2020-2024
World	52	69	75	77		33	9	3	48
	(48 to 55)	(66 to 71)	(73 to 77)	(75 to 79)
Central and Southern Asia	37	56	68	74		51	21	9	100
	(30 to 45)	(53 to 60)	(64 to 70)	(69 to 79)
Central Asia	55	65	75	76		18	15	1	38
	(36 to 70)	(59 to 71)	(71 to 79)	(70 to 81)
Southern Asia	36	56	67	74		56	20	10	106
	(28 to 45)	(52 to 59)	(64 to 70)	(69 to 79)
Eastern and South-Eastern Asia	62	83	87	86		34	5	-1	39
	(53 to 69)	(76 to 86)	(82 to 89)	(81 to 89)
Eastern Asia	67	88	90	90		31	2	0	34
	(55 to 75)	(79 to 91)	(84 to 93)	(84 to 94)
South-eastern Asia	38	63	73	74		66	16	1	95
	(33 to 44)	(61 to 66)	(71 to 74)	(71 to 76)
Europe, Northern America, Australia, and New Zealand	57	70	77	80		23	10	4	40
	(52 to 62)	(66 to 73)	(73 to 79)	(76 to 84)
Australia and New Zealand	83	84	84	86		1	0	2	4
	(67 to 91)	(71 to 90)	(70 to 89)	(70 to 92)
Northern America	77	81	81	81		5	0	0	5
	(65 to 85)	(71 to 87)	(73 to 86)	(71 to 88)
Eastern Europe	35	52	67	74		49	29	10	111
	(23 to 49)	(45 to 58)	(61 to 71)	(64 to 81)
Northern Europe	75	82	84	86		9	2	2	15
	(60 to 84)	(75 to 86)	(78 to 88)	(76 to 91)
Southern Europe	26	50	68	76		92	36	12	192
	(18 to 39)	(42 to 59)	(61 to 73)	(68 to 82)
Western Europe	69	85	88	89		23	4	1	29
	(59 to 76)	(75 to 88)	(78 to 92)	(77 to 93)
Latin America and the Caribbean	52	69	80	83		33	16	4	60
	(42 to 60)	(65 to 72)	(78 to 82)	(80 to 86)
Caribbean	62	68	74	73		10	9	-1	18
	(53 to 69)	(63 to 73)	(71 to 77)	(68 to 77)
Central America	43	66	77	80		53	17	4	86
	(37 to 50)	(61 to 70)	(73 to 81)	(75 to 84)
South America	54	70	82	85		30	17	4	57
	(39 to 65)	(65 to 74)	(79 to 84)	(81 to 88)
Northern Africa and Western Asia	33	48	60	64		45	25	7	94
	(29 to 37)	(45 to 51)	(57 to 63)	(59 to 68)
Northern Africa	38	56	70	71		47	25	1	87
	(31 to 45)	(52 to 59)	(65 to 73)	(63 to 77)
Western Asia	28	41	51	57		46	24	12	104
	(23 to 34)	(37 to 46)	(47 to 56)	(51 to 63)
Oceania (excluding Australia and New Zealand)	35	39	45	51		11	15	13	46
	(23 to 51)	(31 to 48)	(39 to 50)	(42 to 61)
Melanesia	34	38	44	51		12	16	16	50
	(21 to 52)	(29 to 48)	(38 to 50)	(42 to 61)
Micronesia	52	58	62	63		12	7	2	21
	(34 to 69)	(45 to 69)	(51 to 71)	(51 to 74)
Polynesia	35	39	41	39		11	5	-5	11
	(20 to 53)	(29 to 50)	(35 to 46)	(31 to 48)
Sub-Saharan Africa	11	26	42	56		136	62	33	409
	(7 to 18)	(24 to 29)	(41 to 44)	(54 to 58)
Eastern Africa	7	22	45	64		214	105	42	814
	(5 to 10)	(20 to 24)	(43 to 46)	(62 to 66)
Middle Africa	5	10	23	37		100	130	61	640
	(3 to 9)	(8 to 13)	(21 to 25)	(30 to 44)
Southern Africa	49	73	82	82		49	12	0	67
	(25 to 76)	(64 to 79)	(75 to 86)	(72 to 89)
Western Africa	4	16	32	46		300	100	44	1050
	(3 to 7)	(14 to 18)	(30 to 34)	(42 to 51)

## Sheet: Appendix Table A4c
Appendix Table A4c. Of women wanting to avoid pregnancy, the percentage using traditional contraception: estimates for five-year periods from 1975-1979 to 2020-2024
	Percentage using traditional contraception					Relative change over time (%) in percentage using traditional contraception
	1975-1979	1990-1994	2005-2009	2020-2024		1975-1979	1990-1994	2005-2009	1975-1979
						to 1990-1994	to 2005-2009	to 2020-2024	to 2020-2024
World	18	11	9	8		-39	-18	-11	-56
Central and Southern Asia	11	10	11	12		-9	10	9	9
Central Asia	17	11	6	4		-35	-45	-33	-76
Southern Asia	11	10	11	12		-9	10	9	9
Eastern and South-Eastern Asia	9	6	5	5		-33	-17	0	-44
Eastern Asia	9	5	4	4		-44	-20	0	-56
South-eastern Asia	11	11	9	9		0	-18	0	-18
Europe, Northern America, Australia, and New Zealand	31	20	13	10		-35	-35	-23	-68
Australia and New Zealand	7	4	3	3		-43	-25	0	-57
Northern America	50	34	21	14		-32	-38	-33	-72
Eastern Europe	14	11	11	11		-21	0	0	-21
Northern Europe	17	10	10	8		-41	0	-20	-53
Southern Europe	59	39	22	15		-34	-44	-32	-75
Western Europe	25	7	3	3		-72	-57	0	-88
Latin America and the Caribbean	15	10	6	5		-33	-40	-17	-67
Caribbean	6	5	4	4		-17	-20	0	-33
Central America	9	9	6	4		0	-33	-33	-56
South America	18	12	7	5		-33	-42	-29	-72
Northern Africa and Western Asia	19	18	18	15		-5	0	-17	-21
Northern Africa	8	8	8	6		0	0	-25	-25
Western Asia	29	28	26	23		-3	-7	-12	-21
Oceania (excluding Australia and New Zealand)	14	13	12	10		-7	-8	-17	-29
Melanesia	14	13	12	10		-7	-8	-17	-29
Micronesia	18	14	10	9		-22	-29	-10	-50
Polynesia	9	6	5	4		-33	-17	-20	-56
Sub-Saharan Africa	16	14	11	8		-12	-21	-27	-50
Eastern Africa	12	11	7	6		-8	-36	-14	-50
Middle Africa	27	29	25	16		7	-14	-36	-41
Southern Africa	8	2	1	1		-75	-50	0	-88
Western Africa	17	17	12	9		0	-29	-25	-47

## Sheet: Appendix Table A4d
Appendix Table A4d. Of women wanting to avoid pregnancy, the percentage not using any method of contraception: estimates for five-year periods from 1975-1979 to 2020-2024
	Percentage not using contraception					Relative change over time (%) in percentage using any method of contraception
	1975-1979	1990-1994	2005-2009	2020-2024		1975-1979	1990-1994	2005-2009	1975-1979
						to 1990-1994	to 2005-2009	to 2020-2024	to 2020-2024
World	30	20	16	15		-33	-20	-6	-50
Central and Southern Asia	52	34	21	14		-35	-38	-33	-73
Central Asia	28	23	19	20		-18	-17	5	-29
Southern Asia	53	34	22	14		-36	-35	-36	-74
Eastern and South-Eastern Asia	29	11	9	9		-62	-18	0	-69
Eastern Asia	24	7	6	6		-71	-14	0	-75
South-eastern Asia	51	26	18	17		-49	-31	-6	-67
Europe, Northern America, Australia, and New Zealand	11	10	10	10		-9	0	0	-9
Australia and New Zealand	9	11	13	11		22	18	-15	22
Northern America	15	14	13	12		-7	-7	-8	-20
Eastern Europe	9	8	8	8		-11	0	0	-11
Northern Europe	8	8	7	7		0	-12	0	-12
Southern Europe	15	11	10	9		-27	-9	-10	-40
Western Europe	7	8	8	8		14	0	0	14
Latin America and the Caribbean	33	21	14	12		-36	-33	-14	-64
Caribbean	32	27	21	23		-16	-22	10	-28
Central America	48	25	17	15		-48	-32	-12	-69
South America	28	19	12	10		-32	-37	-17	-64
Northern Africa and Western Asia	48	33	23	21		-31	-30	-9	-56
Northern Africa	54	36	23	23		-33	-36	0	-57
Western Asia	43	31	22	20		-28	-29	-9	-53
Oceania (excluding Australia and New Zealand)	51	48	44	39		-6	-8	-11	-24
Melanesia	52	49	44	39		-6	-10	-11	-25
Micronesia	30	28	28	27		-7	0	-4	-10
Polynesia	56	55	54	57		-2	-2	6	2
Sub-Saharan Africa	73	60	47	36		-18	-22	-23	-51
Eastern Africa	81	67	48	31		-17	-28	-35	-62
Middle Africa	68	61	52	48		-10	-15	-8	-29
Southern Africa	43	26	18	17		-40	-31	-6	-60
Western Africa	79	67	56	44		-15	-16	-21	-44

## Sheet: Appendix Table A5
Appendix Table A5. Ratio of abortions to undesired births during five-year periods from 1975-1979 to 2020-2024
	Ratio of abortions to undesired births					Change over time in ratio of abortions to undesired births						Relative change over time (%) in ratio of abortions to undesired births
	1975-1979	1990-1994	2005-2009	2020-2024		1975-1979 to 1990-1994	1990-1994 to 2005-2009	2005-2009 to 2020-2024	1975-1979 to 2020-2024	1990-1994 to 2020-2024		1975-1979 to 1990-1994	1990-1994 to 2005-2009	2005-2009 to 2020-2024	1975-1979 to 2020-2024	1990-1994 to 2020-2024
World	1.1	1.2	1.6	2.1		0.2	0.4	0.5	1.1	0.9		14.6	31.1	33.2	100.6	74.0
95% uncertainty interval:	(0.8 to 1.4)	(1.0 to 1.5)	(1.3 to 2.0)	(1.7 to 2.7)		(-0.1 to 0.4)	(0.1 to 0.7)	(0.1 to 1.1)	(0.5 to 1.7)	(0.4 to 1.5)		(-9.0 to 42.7)	(5.5 to 64.8)	(3.9 to 70.7)	(38.3 to 187.2)	(30.7 to 136.3)
Probability of decline:						11.9%	0.8%	1.2%	below 0.1%	below 0.1%		11.9%	0.8%	1.2%	below 0.1%	below 0.1%
Central & Southern Asia	0.7	0.9	1.9	4.2		0.1	1.0	2.3	3.4	3.3		19.0	113.6	120.9	464.1	373.1
95% uncertainty interval:	(0.3 to 1.8)	(0.5 to 1.5)	(1.3 to 2.8)	(2.8 to 6.4)		(-0.6 to 0.6)	(0.3 to 1.9)	(0.7 to 4.5)	(1.7 to 5.7)	(1.8 to 5.6)		(-39.0 to 130.0)	(21.1 to 271.3)	(29.9 to 279.4)	(115.6 to 1338.8)	(140.3 to 827.2)
Probability of decline:						30.7%	0.4%	0.2%	below 0.1%	below 0.1%		30.7%	0.4%	0.2%	below 0.1%	below 0.1%
Central Asia	7.9	7.4	6.1	4.3		-0.5	-1.3	-1.8	-3.5	-3.0		-6.5	-17.8	-30.0	-46.4	-42.4
95% uncertainty interval:	(4.0 to 18.2)	(4.2 to 14.1)	(3.9 to 10.2)	(2.2 to 9.2)		(-7.7 to 4.1)	(-7.2 to 2.8)	(-5.0 to 2.0)	(-13.7 to 2.2)	(-9.6 to 2.2)		(-50.2 to 68.8)	(-56.7 to 53.1)	(-62.5 to 34.5)	(-79.9 to 41.9)	(-75.4 to 38.8)
Probability of decline:						58.3%	73.4%	86.1%	89.3%	89.2%		58.3%	73.4%	86.1%	89.3%	89.2%
Southern Asia	0.7	0.8	1.9	4.2		0.1	1.1	2.3	3.5	3.4		20.8	133.8	125.1	539.6	427.5
95% uncertainty interval:	(0.2 to 1.7)	(0.4 to 1.4)	(1.3 to 2.8)	(2.8 to 6.5)		(-0.6 to 0.6)	(0.3 to 1.9)	(0.7 to 4.6)	(1.8 to 5.8)	(1.8 to 5.7)		(-41.8 to 160.8)	(27.0 to 326.9)	(31.2 to 291.6)	(126.6 to 1772.0)	(155.5 to 996.3)
Probability of decline:						31.2%	0.2%	0.2%	below 0.1%	below 0.1%		31.2%	0.2%	0.2%	below 0.1%	below 0.1%
Eastern & South-eastern Asia	1.2	1.7	2.7	4.3		0.5	1.0	1.5	3.0	2.5		39.8	58.1	56.7	246.1	146.6
95% uncertainty interval:	(0.7 to 2.3)	(1.1 to 3.2)	(1.6 to 5.2)	(2.1 to 8.4)		(-0.1 to 1.3)	(0.0 to 2.7)	(-0.4 to 4.6)	(0.9 to 7.0)	(0.5 to 6.4)		(-6.0 to 103.0)	(0.0 to 151.6)	(-11.9 to 171.6)	(58.3 to 639.7)	(25.2 to 397.6)
Probability of decline:						4.7%	2.5%	6.2%	0.1%	0.4%		4.7%	2.5%	6.2%	0.1%	0.4%
Eastern Asia	1.4	1.9	3.1	5.0		0.5	1.1	1.7	3.5	2.9		44.2	58.5	56.3	256.7	146.8
95% uncertainty interval:	(0.7 to 4.3)	(1.1 to 6.1)	(1.5 to 9.8)	(1.9 to 14.3)		(-0.5 to 2.7)	(-0.5 to 5.0)	(-1.3 to 7.7)	(0.4 to 11.7)	(-0.1 to 10.4)		(-18.1 to 138.2)	(-17.0 to 195.4)	(-29.2 to 217.7)	(16.8 to 874.3)	(-5.5 to 511.4)
Probability of decline:						8.9%	7.5%	13.2%	1.4%	3.2%		8.9%	7.5%	13.2%	1.4%	3.2%
Southeastern Asia	1.0	1.1	1.8	2.9		0.2	0.6	1.2	1.9	1.8		19.6	53.9	65.8	205.1	155.3
95% uncertainty interval:	(0.5 to 1.9)	(0.8 to 1.7)	(1.2 to 2.6)	(1.7 to 5.2)		(-0.5 to 0.7)	(0.1 to 1.3)	(0.0 to 3.1)	(0.5 to 4.2)	(0.5 to 4.0)		(-30.3 to 114.8)	(4.7 to 125.9)	(0.5 to 173.9)	(37.5 to 617.7)	(39.7 to 371.9)
Probability of decline:						25.4%	1.4%	2.4%	0.3%	below 0.1%		25.4%	1.4%	2.4%	0.3%	below 0.1%
Europe/NA/AUS/NZ	3.0	3.1	1.5	1.2		0.1	-1.5	-0.3	-1.8	-1.9		3.7	-49.9	-22.5	-59.8	-61.2
95% uncertainty interval:	(2.2 to 4.1)	(2.5 to 3.9)	(1.3 to 1.9)	(0.9 to 1.6)		(-0.9 to 0.9)	(-2.3 to -0.9)	(-0.7 to 0.0)	(-2.9 to -0.9)	(-2.7 to -1.2)		(-22.6 to 36.3)	(-61.0 to -35.7)	(-39.1 to 0.0)	(-73.3 to -39.7)	(-72.1 to -45.3)
Probability of decline:						40.2%	above 99.9%	97.5%	above 99.9%	above 99.9%		40.2%	above 99.9%	97.5%	above 99.9%	above 99.9%
Eastern Europe	7.4	8.5	4.0	2.2		1.1	-4.5	-1.7	-5.1	-6.2		15.3	-53.7	-44.0	-70.2	-74.1
95% uncertainty interval:	(4.7 to 13.0)	(5.9 to 13.1)	(2.6 to 6.2)	(1.2 to 4.2)		(-2.5 to 4.3)	(-8.5 to -1.9)	(-3.3 to -0.4)	(-10.4 to -2.2)	(-10.6 to -3.6)		(-23.1 to 72.4)	(-70.8 to -28.0)	(-65.4 to -11.3)	(-85.8 to -39.9)	(-86.5 to -51.7)
Probability of decline:						25.3%	above 99.9%	99.2%	above 99.9%	above 99.9%		25.3%	above 99.9%	99.2%	above 99.9%	above 99.9%
Northern Europe	0.8	0.9	0.7	0.9		0.1	-0.2	0.2	0.1	0.0		12.5	-22.0	30.3	14.4	1.6
95% uncertainty interval:	(0.6 to 1.1)	(0.7 to 1.2)	(0.6 to 0.9)	(0.7 to 1.2)		(-0.1 to 0.3)	(-0.4 to -0.0)	(0.0 to 0.4)	(-0.2 to 0.4)	(-0.2 to 0.3)		(-11.7 to 41.8)	(-37.1 to -3.2)	(5.4 to 63.0)	(-17.5 to 56.5)	(-23.1 to 35.4)
Probability of decline:						16.7%	98.8%	0.8%	20.2%	45.4%		16.7%	98.8%	0.8%	20.2%	45.4%
Western Europe	0.5	0.8	0.8	0.8		0.3	0.0	0.0	0.3	0.1		56.9	4.2	4.1	70.8	8.3
95% uncertainty interval:	(0.4 to 0.7)	(0.6 to 1.0)	(0.6 to 1.1)	(0.6 to 1.1)		(0.1 to 0.5)	(-0.2 to 0.2)	(-0.2 to 0.3)	(0.1 to 0.6)	(-0.2 to 0.4)		(20.1 to 105.1)	(-18.9 to 36.1)	(-19.2 to 34.2)	(19.5 to 141.8)	(-21.5 to 52.4)
Probability of decline:						below 0.1%	38.0%	37.5%	0.2%	31.4%		below 0.1%	38.0%	37.5%	0.2%	31.4%
Southern Europe	1.0	1.6	1.1	1.2		0.6	-0.5	0.0	0.1	-0.5		59.3	-31.2	1.8	12.3	-29.5
95% uncertainty interval:	(0.7 to 1.5)	(1.2 to 2.3)	(0.8 to 1.7)	(0.8 to 1.8)		(0.2 to 1.1)	(-1.0 to -0.1)	(-0.3 to 0.4)	(-0.4 to 0.7)	(-1.0 to 0.1)		(18.5 to 111.8)	(-48.5 to -6.8)	(-23.5 to 37.5)	(-29.3 to 79.5)	(-52.5 to 5.6)
Probability of decline:						0.1%	99.0%	45.5%	31.5%	95.7%		0.1%	99.0%	45.5%	31.5%	95.7%
Northern America	1.4	1.4	0.9	0.8		-0.0	-0.5	-0.1	-0.6	-0.6		-2.6	-37.2	-9.7	-44.8	-43.4
95% uncertainty interval:	(0.9 to 2.6)	(1.0 to 2.2)	(0.7 to 1.1)	(0.6 to 1.1)		(-0.9 to 0.6)	(-1.2 to -0.1)	(-0.3 to 0.2)	(-1.8 to -0.1)	(-1.4 to -0.1)		(-39.9 to 51.9)	(-57.4 to -12.8)	(-33.0 to 24.3)	(-70.7 to -5.9)	(-64.7 to -13.3)
Probability of decline:						54.4%	99.8%	74.4%	98.6%	99.6%		54.4%	99.8%	74.4%	98.6%	99.6%
Australia & New Zealand	0.6	1.2	1.1	0.7		0.5	-0.0	-0.4	0.1	-0.4		84.6	-2.6	-34.4	17.4	-36.3
95% uncertainty interval:	(0.3 to 1.3)	(0.8 to 1.9)	(0.8 to 1.7)	(0.4 to 1.3)		(0.0 to 1.1)	(-0.6 to 0.5)	(-0.9 to 0.1)	(-0.6 to 0.7)	(-1.1 to 0.1)		(0.9 to 244.4)	(-37.9 to 46.3)	(-61.1 to 9.1)	(-49.1 to 158.7)	(-66.0 to 14.9)
Probability of decline:						2.4%	55.0%	94.8%	34.8%	93.3%		2.4%	55.0%	94.8%	34.8%	93.3%
Latin America & the Caribbean	0.4	0.7	0.9	1.3		0.3	0.2	0.3	0.8	0.5		70.3	29.9	32.2	193.1	72.5
95% uncertainty interval:	(0.3 to 0.7)	(0.6 to 0.9)	(0.7 to 1.3)	(0.8 to 2.0)		(0.0 to 0.5)	(-0.0 to 0.6)	(-0.1 to 0.9)	(0.3 to 1.6)	(0.1 to 1.3)		(7.3 to 168.1)	(-4.2 to 85.7)	(-9.1 to 89.7)	(49.0 to 483.1)	(7.8 to 182.8)
Probability of decline:						1.1%	4.9%	7.3%	below 0.1%	1.1%		1.1%	4.9%	7.3%	below 0.1%	1.1%
Caribbean	0.7	1.2	1.4	1.6		0.6	0.2	0.2	0.9	0.3		81.9	13.6	12.3	132.3	27.6
95% uncertainty interval:	(0.5 to 1.0)	(1.0 to 1.6)	(1.0 to 1.9)	(1.0 to 2.6)		(0.3 to 0.8)	(-0.2 to 0.6)	(-0.3 to 0.9)	(0.3 to 1.9)	(-0.3 to 1.3)		(34.1 to 144.7)	(-17.2 to 54.1)	(-22.6 to 62.2)	(32.8 to 303.2)	(-22.7 to 108.1)
Probability of decline:						below 0.1%	20.8%	26.8%	0.2%	16.2%		below 0.1%	20.8%	26.8%	0.2%	16.2%
Central America	0.3	0.5	0.8	1.2		0.2	0.4	0.4	0.9	0.7		72.9	80.5	45.3	355.1	160.3
95% uncertainty interval:	(0.1 to 0.6)	(0.3 to 0.6)	(0.7 to 1.0)	(0.6 to 2.1)		(-0.1 to 0.4)	(0.2 to 0.6)	(-0.2 to 1.2)	(0.3 to 1.8)	(0.2 to 1.6)		(-16.6 to 272.9)	(32.1 to 147.1)	(-22.0 to 156.3)	(62.7 to 1122.3)	(33.1 to 384.0)
Probability of decline:						7.2%	below 0.1%	11.6%	0.2%	0.4%		7.2%	below 0.1%	11.6%	0.2%	0.4%
South America	0.5	0.8	0.9	1.2		0.3	0.2	0.3	0.7	0.4		70.4	19.6	29.1	163.8	54.7
95% uncertainty interval:	(0.3 to 0.8)	(0.6 to 1.0)	(0.6 to 1.5)	(0.7 to 2.2)		(-0.0 to 0.6)	(-0.2 to 0.7)	(-0.2 to 1.0)	(0.1 to 1.8)	(-0.1 to 1.4)		(-0.1 to 191.7)	(-21.9 to 93.5)	(-15.8 to 94.0)	(14.8 to 518.1)	(-15.5 to 189.0)
Probability of decline:						2.5%	21.5%	11.9%	1.1%	7.9%		2.5%	21.5%	11.9%	1.1%	7.9%
Northern Africa & Western Asia	0.8	1.3	1.9	2.0		0.4	0.6	0.0	1.1	0.7		54.0	51.7	2.2	138.2	55.0
95% uncertainty interval:	(0.4 to 1.5)	(0.8 to 2.1)	(1.1 to 3.2)	(1.0 to 3.7)		(0.0 to 1.0)	(-0.1 to 1.6)	(-0.8 to 1.2)	(0.1 to 2.8)	(-0.3 to 2.2)		(1.1 to 141.1)	(-6.2 to 141.4)	(-34.8 to 60.8)	(12.5 to 411.0)	(-17.2 to 191.3)
Probability of decline:						2.2%	4.4%	46.2%	1.3%	8.6%		2.2%	4.4%	46.2%	1.3%	8.6%
Northern Africa	0.4	0.7	1.2	1.2		0.3	0.5	-0.0	0.7	0.5		63.3	73.8	-1.7	177.3	70.4
95% uncertainty interval:	(0.2 to 1.2)	(0.3 to 1.7)	(0.5 to 2.9)	(0.5 to 3.3)		(-0.1 to 0.9)	(-0.1 to 1.6)	(-0.8 to 1.2)	(-0.1 to 2.6)	(-0.3 to 2.2)		(-17.3 to 233.3)	(-11.1 to 239.8)	(-49.2 to 88.5)	(-8.0 to 745.0)	(-30.6 to 322.0)
Probability of decline:						8.0%	5.4%	52.1%	3.4%	11.8%		8.0%	5.4%	52.1%	3.4%	11.8%
Western Asia	1.2	1.7	2.4	2.6		0.5	0.7	0.2	1.4	0.9		46.7	39.8	7.7	120.3	51.2
95% uncertainty interval:	(0.6 to 2.2)	(1.0 to 2.9)	(1.3 to 4.1)	(1.2 to 5.2)		(-0.1 to 1.3)	(-0.3 to 2.0)	(-1.0 to 1.9)	(-0.1 to 3.8)	(-0.5 to 3.2)		(-6.6 to 135.0)	(-16.6 to 134.6)	(-34.2 to 76.4)	(-5.2 to 412.1)	(-24.8 to 204.1)
Probability of decline:						4.6%	9.9%	38.3%	3.2%	12.4%		4.6%	9.9%	38.3%	3.2%	12.4%
Oceania	0.3	0.4	0.6	0.6		0.0	0.2	0.0	0.2	0.2		15.4	50.9	2.6	78.4	54.9
95% uncertainty interval:	(0.1 to 1.4)	(0.1 to 1.4)	(0.1 to 1.8)	(0.1 to 1.9)		(-0.4 to 0.4)	(-0.2 to 0.8)	(-0.6 to 0.7)	(-0.4 to 1.3)	(-0.4 to 1.1)		(-46.5 to 150.2)	(-30.3 to 226.8)	(-53.3 to 125.2)	(-50.5 to 567.7)	(-45.8 to 357.2)
Probability of decline:						36.0%	14.3%	47.3%	19.3%	21.3%		36.0%	14.3%	47.3%	19.3%	21.3%
Melanesia	0.3	0.3	0.5	0.6		0.0	0.2	0.0	0.2	0.2		16.9	52.8	3.4	83.4	57.6
95% uncertainty interval:	(0.1 to 1.4)	(0.1 to 1.4)	(0.1 to 1.8)	(0.1 to 1.9)		(-0.4 to 0.5)	(-0.2 to 0.8)	(-0.6 to 0.7)	(-0.4 to 1.3)	(-0.4 to 1.1)		(-47.6 to 162.9)	(-31.3 to 244.4)	(-54.1 to 130.5)	(-51.0 to 617.2)	(-46.2 to 378.8)
Probability of decline:						35.4%	14.8%	46.8%	18.9%	21.0%		35.4%	14.8%	46.8%	18.9%	21.0%
Micronesia	0.4	0.4	0.7	0.6		0.0	0.2	-0.1	0.1	0.1		4.5	52.5	-9.5	42.4	37.0
95% uncertainty interval:	(0.1 to 1.8)	(0.1 to 1.5)	(0.2 to 2.1)	(0.1 to 1.8)		(-0.5 to 0.4)	(-0.2 to 1.0)	(-0.8 to 0.4)	(-0.7 to 1.0)	(-0.5 to 0.9)		(-49.5 to 137.5)	(-27.7 to 225.8)	(-56.8 to 91.6)	(-57.3 to 464.1)	(-49.5 to 289.6)
Probability of decline:						45.6%	13.5%	60.8%	28.8%	27.2%		45.6%	13.5%	60.8%	28.8%	27.2%
Polynesia	0.5	0.6	0.9	1.1		0.1	0.3	0.1	0.5	0.4		17.2	51.7	16.4	108.5	77.4
95% uncertainty interval:	(0.1 to 2.3)	(0.1 to 2.3)	(0.2 to 2.9)	(0.2 to 3.7)		(-0.6 to 0.7)	(-0.3 to 1.3)	(-0.7 to 1.5)	(-0.6 to 2.4)	(-0.5 to 2.2)		(-45.6 to 159.4)	(-28.4 to 243.2)	(-45.8 to 155.7)	(-41.9 to 721.6)	(-37.7 to 437.2)
Probability of decline:						34.6%	13.7%	34.1%	13.2%	14.4%		34.6%	13.7%	34.1%	13.2%	14.4%
Sub-Saharan Africa	0.3	0.4	0.6	0.8		0.1	0.1	0.2	0.5	0.4		28.0	32.0	39.8	136.2	84.2
95% uncertainty interval:	(0.2 to 0.6)	(0.3 to 0.6)	(0.5 to 0.7)	(0.6 to 1.1)		(-0.1 to 0.3)	(-0.0 to 0.3)	(0.0 to 0.5)	(0.2 to 0.8)	(0.1 to 0.6)		(-19.7 to 109.6)	(-7.1 to 89.4)	(2.8 to 88.0)	(27.9 to 349.4)	(17.2 to 187.6)
Probability of decline:						15.2%	6.2%	1.6%	0.3%	0.3%		15.2%	6.2%	1.6%	0.3%	0.3%
Eastern Africa	0.3	0.4	0.5	0.8		0.1	0.1	0.3	0.5	0.4		30.4	18.9	57.9	144.4	87.7
95% uncertainty interval:	(0.2 to 0.6)	(0.3 to 0.7)	(0.4 to 0.6)	(0.6 to 1.2)		(-0.1 to 0.3)	(-0.1 to 0.2)	(0.1 to 0.6)	(0.1 to 0.9)	(0.1 to 0.7)		(-25.2 to 132.4)	(-23.4 to 82.9)	(10.0 to 128.0)	(17.3 to 420.4)	(8.9 to 223.7)
Probability of decline:						17.4%	21.7%	0.7%	0.9%	1.1%		17.4%	21.7%	0.7%	0.9%	1.1%
Middle Africa	0.3	0.3	0.4	0.5		0.1	0.1	0.0	0.2	0.1		20.3	26.1	9.4	64.4	37.2
95% uncertainty interval:	(0.1 to 0.8)	(0.2 to 0.8)	(0.2 to 0.8)	(0.2 to 0.9)		(-0.2 to 0.3)	(-0.2 to 0.3)	(-0.2 to 0.3)	(-0.3 to 0.6)	(-0.3 to 0.5)		(-38.1 to 137.2)	(-32.7 to 133.4)	(-37.5 to 89.6)	(-41.0 to 366.0)	(-39.3 to 207.5)
Probability of decline:						29.5%	23.5%	37.4%	17.4%	21.9%		29.5%	23.5%	37.4%	17.4%	21.9%
Southern Africa	0.2	0.3	0.5	0.6		0.1	0.1	0.1	0.4	0.3		44.9	45.2	23.9	163.0	80.2
95% uncertainty interval:	(0.1 to 0.8)	(0.1 to 1.0)	(0.2 to 1.6)	(0.2 to 2.1)		(-0.3 to 0.5)	(-0.2 to 0.8)	(-0.2 to 0.8)	(-0.2 to 1.7)	(-0.2 to 1.4)		(-43.2 to 287.8)	(-30.2 to 202.4)	(-35.4 to 132.0)	(-38.1 to 981.1)	(-30.8 to 357.5)
Probability of decline:						22.3%	15.9%	25.2%	9.0%	11.1%		22.3%	15.9%	25.2%	9.0%	11.1%
Western Africa	0.4	0.5	0.8	1.1		0.1	0.3	0.3	0.7	0.6		31.0	60.0	44.3	200.8	130.9
95% uncertainty interval:	(0.1 to 0.9)	(0.3 to 0.9)	(0.6 to 1.1)	(0.7 to 1.7)		(-0.2 to 0.4)	(-0.1 to 0.6)	(-0.1 to 0.9)	(0.1 to 1.4)	(0.1 to 1.2)		(-32.8 to 167.9)	(-8.5 to 182.3)	(-11.7 to 135.3)	(15.6 to 748.3)	(11.7 to 373.4)
Probability of decline:						22.0%	4.9%	7.1%	1.1%	1.2%		22.0%	4.9%	7.1%	1.1%	1.2%

## Sheet: Appendix Table A6
Appendix Table A6. Empirical and counterfactual estimates of the annual rate of undesired births per 1000 women wanting to avoid pregnancy (the conditional undesired birth rate) comparing 1990-1994 to 2020-2024
	Empirical estimates					Counterfactual estimates holding constant the percentage of undesired pregnancies ending in abortion								Counterfactual estimates holding constant contraceptive use and method mix among women wanting to avoid pregnancy
	1990-1994	2020-2024	Change 1990-1994 to 2020-2024	Percentage change 1990-1994 to 2020-2024		2020-2024	Difference from empirical estimate in 2020-2024	Percentage difference from empirical estimate in 2020-2024	Change 1990-1994 to 2020-2024	Percentage change 1990-1994 to 2020-2024	Difference between counterfactual and empirical trend	Percentage difference between counterfactual and empirical trend		2020-2024	Difference from empirical estimate in 2020-2024	Percentage difference from empirical estimate in 2020-2024	Change 1990-1994 to 2020-2024	Percentage change 1990-1994 to 2020-2024	Difference between counterfactual and empirical trend	Percentage difference between counterfactual and empirical trend
World	61	32	-28	-46		44	12	36	-17	-27	12	41		51	19	58	-9	-15	19	67
(95% uncertainty interval)	(52 to 70)	(29 to 36)	(-37 to -20)	(-53 to -38)		(40 to 49)	(9 to 14)	(27 to 44)	(-25 to -8)	(-37 to -15)	(9 to 14)	(28 to 61)		(43 to 62)	(11 to 29)	(34 to 89)	(-18 to -0)	(-28 to -0)	(11 to 29)	(41 to 100)
Probability of decline:			above 99.9%	above 99.9%					above 99.9%	above 99.9%							97.5%	97.5%
Probability counterfactual rate is larger than empirical rate:							above 99.9%	above 99.9%							above 99.9%	above 99.9%
Probability counterfactual decline is less than empirical decline:											above 99.9%	above 99.9%							above 99.9%	above 99.9%
Central & Southern Asia	85	21	-64	-75		26	5	25	-59	-69	5	8		58	37	176	-27	-32	37	58
(95% uncertainty interval)	(69 to 104)	(15 to 28)	(-83 to -47)	(-83 to -65)		(18 to 37)	(-1 to 13)	(-5 to 60)	(-78 to -41)	(-79 to -55)	(-1 to 13)	(-2 to 21)		(40 to 84)	(19 to 62)	(82 to 318)	(-49 to -0)	(-53 to -0)	(19 to 62)	(31 to 99)
Probability of decline:			above 99.9%	above 99.9%					above 99.9%	above 99.9%							97.6%	97.6%
Probability counterfactual rate is larger than empirical rate:							94.1%	94.1%							above 99.9%	above 99.9%
Probability counterfactual decline is less than empirical decline:											94.1%	94.1%							above 99.9%	above 99.9%
Central Asia	27	13	-14	-52		14	1	7	-13	-49	1	5		8	-5	-37	-19	-70	-5	-33
(95% uncertainty interval)	(15 to 44)	(6 to 22)	(-32 to 1)	(-79 to 7)		(6 to 24)	(-2 to 4)	(-17 to 23)	(-32 to 3)	(-79 to 15)	(-2 to 4)	(-32 to 112)		(4 to 15)	(-13 to 3)	(-69 to 32)	(-32 to -9)	(-81 to -53)	(-13 to 3)	(-852 to 10)
Probability of decline:			96.5%	96.5%					95.0%	95.0%							above 99.9%	above 99.9%
Probability counterfactual rate is larger than empirical rate:							71.9%	71.9%							10.8%	10.8%
Probability counterfactual decline is less than empirical decline:											71.9%	71.9%							10.8%	10.8%
Southern Asia	88	21	-66	-76		27	5	25	-61	-70	5	8		60	38	181	-28	-32	38	58
(95% uncertainty interval)	(71 to 107)	(16 to 28)	(-86 to -48)	(-83 to -65)		(19 to 38)	(-1 to 13)	(-5 to 61)	(-80 to -42)	(-79 to -56)	(-1 to 13)	(-2 to 21)		(41 to 87)	(20 to 64)	(85 to 327)	(-51 to -0)	(-53 to -0)	(20 to 64)	(31 to 99)
Probability of decline:			above 99.9%	above 99.9%					above 99.9%	above 99.9%							97.6%	97.6%
Probability counterfactual rate is larger than empirical rate:							94.1%	94.1%							above 99.9%	above 99.9%
Probability counterfactual decline is less than empirical decline:											94.1%	94.1%							above 99.9%	above 99.9%
Eastern & South-eastern Asia	43	16	-26	-62		17	1	9	-25	-58	1	5		30	14	86	-11	-28	14	54
(95% uncertainty interval)	(22 to 63)	(9 to 24)	(-43 to -11)	(-74 to -44)		(10 to 26)	(-1 to 4)	(-7 to 23)	(-42 to -10)	(-72 to -38)	(-1 to 4)	(-5 to 18)		(15 to 55)	(2 to 36)	(15 to 221)	(-27 to 3)	(-53 to 8)	(2 to 36)	(13 to 113)
Probability of decline:			above 99.9%	above 99.9%					above 99.9%	above 99.9%							94.7%	94.7%
Probability counterfactual rate is larger than empirical rate:							88.7%	88.7%							99.6%	99.6%
Probability counterfactual decline is less than empirical decline:											88.7%	88.7%							99.6%	99.6%
Eastern Asia	36	14	-21	-59		14	-0	-1	-21	-60	-0	-1		27	12	89	-6	-21	12	62
(95% uncertainty interval)	(11 to 61)	(5 to 25)	(-41 to -4)	(-77 to -26)		(5 to 25)	(-4 to 2)	(-24 to 17)	(-41 to -4)	(-78 to -27)	(-4 to 2)	(-27 to 16)		(8 to 60)	(-1 to 42)	(-9 to 302)	(-27 to 12)	(-58 to 33)	(-1 to 42)	(-14 to 161)
Probability of decline:			99.7%	99.7%					99.7%	99.7%							80.7%	80.7%
Probability counterfactual rate is larger than empirical rate:							43.8%	43.8%							95.7%	95.7%
Probability counterfactual decline is less than empirical decline:											43.8%	43.8%							95.7%	95.7%
Southeastern Asia	74	22	-52	-70		28	6	28	-46	-62	6	12		38	16	75	-35	-48	16	31
(95% uncertainty interval)	(65 to 83)	(17 to 27)	(-62 to -41)	(-78 to -62)		(21 to 36)	(3 to 9)	(14 to 41)	(-57 to -34)	(-72 to -50)	(3 to 9)	(5 to 20)		(27 to 56)	(5 to 34)	(20 to 175)	(-48 to -18)	(-63 to -25)	(5 to 34)	(10 to 64)
Probability of decline:			above 99.9%	above 99.9%					above 99.9%	above 99.9%							above 99.9%	above 99.9%
Probability counterfactual rate is larger than empirical rate:							above 99.9%	above 99.9%							above 99.9%	above 99.9%
Probability counterfactual decline is less than empirical decline:											above 99.9%	above 99.9%							above 99.9%	above 99.9%
(95% uncertainty interval)	22	20	-2	-7		20	-0	-0	-2	-7	-0	-1		15	-6	-27	-7	-33	-6	-289
Probability of decline:	(18 to 26)	(17 to 24)	(-7 to 3)	(-26 to 17)		(17 to 24)	(-2 to 2)	(-7 to 8)	(-7 to 3)	(-27 to 17)	(-2 to 2)	(-365 to 296)		(12 to 17)	(-8 to -3)	(-37 to -16)	(-11 to -4)	(-42 to -21)	(-8 to -3)	(-7219 to -50)
Probability counterfactual rate is larger than empirical rate:			74.3%	74.3%					73.9%	73.9%							above 99.9%	above 99.9%
Probability counterfactual decline is less than empirical decline:							48.4%	48.4%							below 0.1%	below 0.1%
											48.4%	48.4%							below 0.1%	below 0.1%
Eastern Europe	20	21	1	3		15	-5	-26	-5	-24	-5	-175		8	-13	-62	-12	-61	-13	-433
(95% uncertainty interval)	(13 to 28)	(14 to 28)	(-8 to 9)	(-33 to 57)		(11 to 22)	(-11 to 0)	(-44 to 3)	(-12 to 3)	(-48 to 21)	(-11 to 0)	(-3578 to 11)		(5 to 12)	(-19 to -7)	(-75 to -43)	(-18 to -8)	(-70 to -48)	(-19 to -7)	(-8956 to -96)
Probability of decline:			43.5%	43.5%					89.1%	89.1%							above 99.9%	above 99.9%
Probability counterfactual rate is larger than empirical rate:							3.6%	3.6%							below 0.1%	below 0.1%
Probability counterfactual decline is less than empirical decline:											3.6%	3.6%							below 0.1%	below 0.1%
Northern Europe	24	20	-4	-18		20	0	2	-4	-16	0	7		18	-1	-7	-6	-23	-1	-33
(95% uncertainty interval)	(19 to 31)	(15 to 26)	(-11 to 2)	(-38 to 8)		(15 to 26)	(-0 to 1)	(-0 to 4)	(-10 to 2)	(-37 to 9)	(-0 to 1)	(-2 to 137)		(15 to 24)	(-4 to 2)	(-20 to 10)	(-11 to -1)	(-39 to -4)	(-4 to 2)	(-1078 to 29)
Probability of decline:			92.4%	92.4%					90.4%	90.4%							99.0%	99.0%
Probability counterfactual rate is larger than empirical rate:							94.2%	94.2%							19.0%	19.0%
Probability counterfactual decline is less than empirical decline:											94.2%	94.2%							19.0%	19.0%
Western Europe	18	17	-1	-6		17	0	3	-1	-4	0	20		16	-1	-3	-2	-9	-1	-33
(95% uncertainty interval)	(13 to 24)	(12 to 23)	(-7 to 4)	(-33 to 28)		(13 to 24)	(-0 to 1)	(-2 to 8)	(-7 to 5)	(-32 to 32)	(-0 to 1)	(-39 to 540)		(12 to 22)	(-3 to 2)	(-16 to 12)	(-6 to 2)	(-30 to 15)	(-3 to 2)	(-1002 to 67)
Probability of decline:			66.1%	66.1%					59.3%	59.3%							79.8%	79.8%
Probability counterfactual rate is larger than empirical rate:							83.3%	83.3%							31.6%	31.6%
Probability counterfactual decline is less than empirical decline:											83.3%	83.3%							31.6%	31.6%
Southern Europe	25	15	-10	-41		18	3	19	-8	-30	3	26		13	-2	-15	-13	-50	-2	-21
(95% uncertainty interval)	(19 to 32)	(11 to 20)	(-16 to -5)	(-56 to -22)		(12 to 24)	(1 to 5)	(4 to 32)	(-14 to -1)	(-49 to -6)	(1 to 5)	(6 to 74)		(9 to 17)	(-5 to 1)	(-31 to 6)	(-18 to -8)	(-60 to -37)	(-5 to 1)	(-93 to 6)
Probability of decline:			above 99.9%	above 99.9%					99.2%	99.2%							above 99.9%	above 99.9%
Probability counterfactual rate is larger than empirical rate:							99.5%	99.5%							6.7%	6.7%
Probability counterfactual decline is less than empirical decline:											99.5%	99.5%							6.7%	6.7%
Northern America	22	23	0	0		25	3	12	3	12	3	78		17	-5	-23	-5	-23	-5	-160
(95% uncertainty interval)	(14 to 32)	(17 to 29)	(-10 to 10)	(-34 to 60)		(18 to 33)	(1 to 5)	(7 to 19)	(-8 to 13)	(-26 to 81)	(1 to 5)	(20 to 1612)		(12 to 23)	(-10 to -1)	(-42 to -4)	(-12 to 0)	(-40 to 1)	(-10 to -1)	(-2940 to -8)
Probability of decline:			49.4%	49.4%					30.1%	30.1%							96.9%	96.9%
Probability counterfactual rate is larger than empirical rate:							above 99.9%	above 99.9%							1.1%	1.1%
Probability counterfactual decline is less than empirical decline:											above 99.9%	above 99.9%							1.1%	1.1%
Australia & New Zealand	26	24	-2	-7		20	-4	-18	-6	-23	-4	-103		19	-5	-22	-7	-26	-5	-144
(95% uncertainty interval)	(16 to 37)	(16 to 33)	(-13 to 9)	(-40 to 49)		(13 to 28)	(-8 to -2)	(-28 to -8)	(-17 to 5)	(-52 to 26)	(-8 to -2)	(-2495 to -23)		(12 to 27)	(-11 to 1)	(-41 to 3)	(-15 to -0)	(-46 to -1)	(-11 to 1)	(-3418 to 6)
Probability of decline:			61.5%	61.5%					85.6%	85.6%							98.0%	98.0%
Probability counterfactual rate is larger than empirical rate:							below 0.1%	below 0.1%							3.9%	3.9%
Probability counterfactual decline is less than empirical decline:											below 0.1%	below 0.1%							3.9%	3.9%
Latin America & the Caribbean	91	41	-50	-55		61	20	49	-30	-33	20	39		51	10	25	-40	-44	10	21
(95% uncertainty interval)	(83 to 99)	(36 to 46)	(-59 to -42)	(-61 to -49)		(52 to 70)	(14 to 26)	(34 to 62)	(-42 to -19)	(-44 to -22)	(14 to 26)	(26 to 56)		(42 to 65)	(0 to 24)	(1 to 62)	(-51 to -26)	(-54 to -29)	(0 to 24)	(1 to 47)
Probability of decline:			above 99.9%	above 99.9%					above 99.9%	above 99.9%							above 99.9%	above 99.9%
Probability counterfactual rate is larger than empirical rate:							above 99.9%	above 99.9%							98.0%	98.0%
Probability counterfactual decline is less than empirical decline:											above 99.9%	above 99.9%							98.0%	98.0%
Caribbean	84	53	-31	-37		67	14	27	-17	-20	14	46		63	10	18	-21	-25	10	32
(95% uncertainty interval)	(74 to 94)	(46 to 59)	(-42 to -20)	(-47 to -26)		(57 to 76)	(9 to 19)	(17 to 36)	(-30 to -4)	(-34 to -5)	(9 to 19)	(25 to 82)		(47 to 84)	(-5 to 32)	(-10 to 63)	(-37 to 0)	(-43 to 0)	(-5 to 32)	(-21 to 101)
Probability of decline:			above 99.9%	above 99.9%					99.4%	99.4%							97.4%	97.4%
Probability counterfactual rate is larger than empirical rate:							above 99.9%	above 99.9%							87.9%	87.9%
Probability counterfactual decline is less than empirical decline:											above 99.9%	above 99.9%							87.9%	87.9%
Central America	110	44	-67	-60		69	25	58	-41	-38	25	38		60	16	37	-50	-46	16	24
(95% uncertainty interval)	(94 to 126)	(35 to 52)	(-83 to -50)	(-69 to -51)		(54 to 83)	(18 to 32)	(44 to 69)	(-60 to -23)	(-51 to -23)	(18 to 32)	(25 to 57)		(45 to 80)	(2 to 37)	(4 to 92)	(-68 to -29)	(-58 to -27)	(2 to 37)	(3 to 54)
Probability of decline:			above 99.9%	above 99.9%					above 99.9%	above 99.9%							above 99.9%	above 99.9%
Probability counterfactual rate is larger than empirical rate:							above 99.9%	above 99.9%							98.6%	98.6%
Probability counterfactual decline is less than empirical decline:											above 99.9%	above 99.9%							98.6%	98.6%
South America	85	39	-46	-54		57	18	47	-28	-33	18	39		47	8	20	-39	-45	8	17
(95% uncertainty interval)	(77 to 94)	(33 to 44)	(-56 to -37)	(-61 to -47)		(47 to 67)	(11 to 26)	(29 to 65)	(-40 to -16)	(-45 to -20)	(11 to 26)	(23 to 60)		(36 to 63)	(-3 to 25)	(-7 to 66)	(-50 to -23)	(-57 to -27)	(-3 to 25)	(-7 to 51)
Probability of decline:			above 99.9%	above 99.9%					above 99.9%	above 99.9%							above 99.9%	above 99.9%
Probability counterfactual rate is larger than empirical rate:							above 99.9%	above 99.9%							91.1%	91.1%
Probability counterfactual decline is less than empirical decline:											above 99.9%	above 99.9%							91.1%	91.1%
Northern Africa & Western Asia	116	51	-65	-56		75	23	46	-42	-36	23	36		73	22	43	-43	-37	22	33
(95% uncertainty interval)	(105 to 128)	(41 to 61)	(-80 to -50)	(-65 to -46)		(59 to 91)	(16 to 32)	(34 to 57)	(-61 to -23)	(-50 to -20)	(16 to 32)	(22 to 57)		(51 to 106)	(0 to 55)	(0 to 114)	(-67 to -11)	(-56 to -10)	(0 to 55)	(0 to 83)
Probability of decline:			above 99.9%	above 99.9%					above 99.9%	above 99.9%							99.3%	99.3%
Probability counterfactual rate is larger than empirical rate:							above 99.9%	above 99.9%							97.5%	97.5%
Probability counterfactual decline is less than empirical decline:											above 99.9%	above 99.9%							97.5%	97.5%
Northern Africa	117	55	-62	-53		79	24	44	-38	-33	24	38		68	13	24	-48	-41	13	21
(95% uncertainty interval)	(102 to 133)	(40 to 71)	(-83 to -41)	(-67 to -38)		(56 to 103)	(15 to 34)	(30 to 55)	(-66 to -10)	(-53 to -9)	(15 to 34)	(19 to 76)		(44 to 109)	(-9 to 55)	(-16 to 109)	(-75 to -8)	(-62 to -7)	(-9 to 55)	(-17 to 86)
Probability of decline:			above 99.9%	above 99.9%					99.6%	99.6%							98.8%	98.8%
Probability counterfactual rate is larger than empirical rate:							above 99.9%	above 99.9%							85.6%	85.6%
Probability counterfactual decline is less than empirical decline:											above 99.9%	above 99.9%							85.6%	85.6%
Western Asia	116	48	-68	-59		71	23	48	-45	-39	23	34		75	27	59	-40	-35	27	40
(95% uncertainty interval)	(99 to 132)	(36 to 59)	(-86 to -51)	(-69 to -48)		(53 to 90)	(14 to 34)	(31 to 66)	(-67 to -23)	(-55 to -21)	(14 to 34)	(18 to 57)		(50 to 118)	(1 to 70)	(2 to 157)	(-69 to 0)	(-57 to 0)	(1 to 70)	(2 to 101)
Probability of decline:			above 99.9%	above 99.9%					above 99.9%	above 99.9%							97.3%	97.3%
Probability counterfactual rate is larger than empirical rate:							above 99.9%	above 99.9%							98.2%	98.2%
Probability counterfactual decline is less than empirical decline:											above 99.9%	above 99.9%							98.2%	98.2%
Oceania	131	74	-57	-43		92	18	24	-39	-30	18	31		86	11	15	-44	-34	11	20
(95% uncertainty interval)	(94 to 172)	(56 to 94)	(-95 to -20)	(-59 to -20)		(68 to 118)	(11 to 26)	(16 to 32)	(-78 to -1)	(-50 to -1)	(11 to 26)	(15 to 97)		(60 to 126)	(-10 to 49)	(-13 to 74)	(-81 to -5)	(-53 to -4)	(-10 to 49)	(-31 to 86)
Probability of decline:			above 99.9%	above 99.9%					97.7%	97.7%							98.6%	98.6%
Probability counterfactual rate is larger than empirical rate:							above 99.9%	above 99.9%							84.9%	84.9%
Probability counterfactual decline is less than empirical decline:											above 99.9%	above 99.9%							84.9%	84.9%
Melanesia	134	74	-60	-45		92	18	25	-41	-31	18	31		86	11	15	-46	-35	11	19
(95% uncertainty interval)	(95 to 177)	(55 to 95)	(-100 to -21)	(-60 to -21)		(68 to 120)	(11 to 27)	(17 to 33)	(-83 to -1)	(-51 to -1)	(11 to 27)	(15 to 95)		(59 to 127)	(-11 to 50)	(-14 to 74)	(-85 to -7)	(-54 to -6)	(-11 to 50)	(-31 to 83)
Probability of decline:			above 99.9%	above 99.9%					97.8%	97.8%							98.8%	98.8%
Probability counterfactual rate is larger than empirical rate:							above 99.9%	above 99.9%							84.4%	84.4%
Probability counterfactual decline is less than empirical decline:											above 99.9%	above 99.9%							84.4%	84.4%
Micronesia	99	86	-13	-13		92	5	6	-7	-7	5	41		99	12	14	0	0	12	86
(95% uncertainty interval)	(70 to 131)	(65 to 107)	(-39 to 12)	(-33 to 15)		(69 to 114)	(2 to 12)	(2 to 14)	(-33 to 18)	(-28 to 23)	(2 to 12)	(8 to 893)		(68 to 137)	(-11 to 48)	(-12 to 59)	(-27 to 33)	(-24 to 37)	(-11 to 48)	(-217 to 1458)
Probability of decline:			84.9%	84.9%					71.1%	71.1%							49.6%	49.6%
Probability counterfactual rate is larger than empirical rate:							above 99.9%	above 99.9%							85.9%	85.9%
Probability counterfactual decline is less than empirical decline:											above 99.9%	above 99.9%							85.9%	85.9%
Polynesia	108	62	-45	-42		63	1	2	-44	-41	1	2		78	15	24	-28	-27	15	34
(95% uncertainty interval)	(72 to 147)	(42 to 85)	(-82 to -10)	(-62 to -13)		(43 to 86)	(-0 to 3)	(-0 to 4)	(-81 to -9)	(-61 to -11)	(-0 to 3)	(-0 to 12)		(48 to 120)	(-11 to 58)	(-17 to 109)	(-63 to 9)	(-50 to 9)	(-11 to 58)	(-64 to 128)
Probability of decline:			99.5%	99.5%					99.4%	99.4%							94.0%	94.0%
Probability counterfactual rate is larger than empirical rate:							96.2%	96.2%							86.1%	86.1%
Probability counterfactual decline is less than empirical decline:											96.2%	96.2%							86.1%	86.1%
Sub-Saharan Africa	174	103	-71	-41		160	57	55	-14	-8	57	80		126	23	23	-48	-27	23	33
(95% uncertainty interval)	(160 to 188)	(93 to 113)	(-88 to -54)	(-48 to -33)		(142 to 177)	(46 to 67)	(45 to 64)	(-36 to 8)	(-20 to 5)	(46 to 67)	(58 to 115)		(107 to 147)	(5 to 43)	(4 to 43)	(-69 to -25)	(-38 to -15)	(5 to 43)	(7 to 61)
Probability of decline:			above 99.9%	above 99.9%					89.3%	89.3%							above 99.9%	above 99.9%
Probability counterfactual rate is larger than empirical rate:							above 99.9%	above 99.9%							99.3%	99.3%
Probability counterfactual decline is less than empirical decline:											above 99.9%	above 99.9%							99.3%	99.3%
Eastern Africa	213	103	-110	-52		199	96	94	-14	-7	96	87		127	24	23	-86	-41	24	22
(95% uncertainty interval)	(191 to 236)	(91 to 115)	(-136 to -85)	(-59 to -44)		(172 to 228)	(77 to 116)	(78 to 108)	(-49 to 22)	(-22 to 11)	(77 to 116)	(62 to 125)		(104 to 153)	(2 to 49)	(2 to 50)	(-116 to -55)	(-51 to -27)	(2 to 49)	(2 to 44)
Probability of decline:			above 99.9%	above 99.9%					78.1%	78.1%							above 99.9%	above 99.9%
Probability counterfactual rate is larger than empirical rate:							above 99.9%	above 99.9%							98.2%	98.2%
Probability counterfactual decline is less than empirical decline:											above 99.9%	above 99.9%							98.2%	98.2%
Middle Africa	175	163	-12	-7		193	31	19	18	10	31	175		178	15	9	3	2	15	77
(95% uncertainty interval)	(140 to 212)	(138 to 191)	(-53 to 30)	(-26 to 20)		(159 to 230)	(5 to 48)	(3 to 29)	(-25 to 63)	(-13 to 42)	(5 to 48)	(26 to 4265)		(135 to 225)	(-25 to 57)	(-15 to 36)	(-43 to 52)	(-22 to 33)	(-25 to 57)	(-410 to 1789)
Probability of decline:			71.4%	71.4%					21.0%	21.0%							45.5%	45.5%
Probability counterfactual rate is larger than empirical rate:							99.0%	99.0%							78.5%	78.5%
Probability counterfactual decline is less than empirical decline:											99.0%	99.0%							78.5%	78.5%
Southern Africa	109	66	-43	-40		77	11	17	-32	-29	11	26		79	12	19	-30	-27	12	29
(95% uncertainty interval)	(90 to 128)	(55 to 77)	(-62 to -24)	(-50 to -26)		(63 to 91)	(4 to 18)	(6 to 27)	(-52 to -12)	(-43 to -13)	(4 to 18)	(9 to 55)		(60 to 113)	(-4 to 48)	(-7 to 76)	(-52 to 4)	(-44 to 3)	(-4 to 48)	(-12 to 108)
Probability of decline:			above 99.9%	above 99.9%					above 99.9%	above 99.9%							96.5%	96.5%
Probability counterfactual rate is larger than empirical rate:							above 99.9%	above 99.9%							91.0%	91.0%
Probability counterfactual decline is less than empirical decline:											above 99.9%	above 99.9%							91.0%	91.0%
Western Africa	155	84	-71	-46		111	27	33	-43	-28	27	38		112	29	34	-42	-27	29	40
(95% uncertainty interval)	(133 to 177)	(69 to 100)	(-97 to -45)	(-57 to -32)		(91 to 132)	(18 to 35)	(22 to 40)	(-73 to -14)	(-43 to -10)	(18 to 35)	(22 to 69)		(84 to 146)	(-0 to 61)	(-0 to 78)	(-72 to -9)	(-45 to -6)	(-0 to 61)	(-0 to 86)
Probability of decline:			above 99.9%	above 99.9%					99.8%	99.8%							99.2%	99.2%
Probability counterfactual rate is larger than empirical rate:							above 99.9%	above 99.9%							97.4%	97.4%
Probability counterfactual decline is less than empirical decline:											above 99.9%	above 99.9%							97.4%	97.4%
